# Supplementary material for: (±)-4,12,15,18,26-Penta­hydroxy-13,17-dioxahepta­cyclo­[14.10.0.03,14.04,12.06,11.018,26.019,24]hexa­cosa-1,3(14),6(11),7,9,15,19,21,23-nona­ene-5,25-dione methanol disolvate
Source: Acta Crystallogr Sect E Struct Rep Online. 2014 Apr 2;70(Pt 5):o506. doi: 10.1107/S1600536814006643 (PMC4011206; doi:10.1107/S1600536814006643)
Supplement: Supplementary file 1 [file e-70-0o506-sup1.cif]

##############################################################################
#                                                                            #
# This CIF contains the data in a paper accepted for publication in          #
# Acta Crystallographica Section E. It conforms to the requirements of       #
# Notes for Authors for Acta Crystallographica Section E, and has been       #
# peer reviewed under the auspices of the IUCr Commission on Journals.       #
#                                                                            #
# Full details of the Crystallographic Information File format               #
# are given in the paper "The Crystallographic Information File (CIF):       #
# a New Standard Archive File for Crystallography" by S. R. Hall, F. H.      #
# Allen and I. D. Brown [Acta Cryst. (1991), A47, 655-685].                  #
#                                                                            #
# The current version of the core CIF dictionary is obtainable from          #
# ftp://ftp.iucr.org/pub/cif_core.dic.                                       #
#                                                                            #
# Software is freely available for graphical display of the structure(s)     #
# in this CIF. For information consult the CIF software page                 #
# http://www.iucr.org/resources/cif/software.                                #
#                                                                            #
# This file may be used for bona fide research purposes within the           #
# scientific community so long as proper attribution is given to the journal # 
# article from which it was obtained.                                        #
#                                                                            #
##############################################################################
data_I
_audit_creation_method     SHELXL-97
_database_code_depnum_ccdc_archive     'CCDC 993652'
_chemical_name_systematic
;\
(+-)-4,12,15,18,26-Pentahydroxy-13,17-\
dioxaheptacyclo[14.10.0.0^3,14^.0^4,12^.0^6,11^.0^18,26^.0^19,24^]hexacosa-\
1,3(14),6(11),7,9,15,19,21,23-nonaene-5,25-dione methanol disolvate
;
_chemical_name_common     ?
_chemical_formula_moiety     'C24 H14 O9, 2(C H4 O)'
_chemical_formula_sum     'C26 H22 O11'
_chemical_formula_iupac     'C24 H14 O9, 2C H4 O'
_chemical_formula_weight     510.44
_chemical_melting_point     ?
_symmetry_cell_setting     triclinic
_symmetry_space_group_name_H-M     'P -1'
_symmetry_space_group_name_Hall     '-P 1'
loop_
    _symmetry_equiv_pos_as_xyz
    'x, y, z'
    '-x, -y, -z'
_cell_length_a     8.8243(13)
_cell_length_b     10.3974(16)
_cell_length_c     14.348(2)
_cell_angle_alpha     72.936(3)
_cell_angle_beta     74.639(2)
_cell_angle_gamma     75.792(3)
_cell_volume     1193.3(3)
_cell_formula_units_Z     2
_cell_measurement_reflns_used     3395
_cell_measurement_theta_min     2.1
_cell_measurement_theta_max     28.0
_cell_measurement_temperature     295.0(10)
_exptl_crystal_description     block
_exptl_crystal_colour     colorless
_exptl_crystal_size_max     0.20
_exptl_crystal_size_mid     0.13
_exptl_crystal_size_min     0.08
_exptl_crystal_density_diffrn     1.421
_exptl_crystal_density_meas     ?
_exptl_crystal_density_method     'not measured'
_exptl_crystal_F_000     532
_exptl_absorpt_coefficient_mu     0.112
_exptl_absorpt_correction_type     none
_exptl_absorpt_process_details     ?
_exptl_special_details     ?
_diffrn_ambient_temperature     295.0(10)
_diffrn_radiation_type     MoK\a
_diffrn_radiation_wavelength     0.71073
_diffrn_radiation_source     'fine-focus sealed tube'
_diffrn_radiation_monochromator     graphite
_diffrn_measurement_device_type     'Bruker SMART CCD area-detector'
_diffrn_measurement_method     'phi and omega scans'
_diffrn_detector_area_resol_mean     8.36
_diffrn_reflns_number     13982
_diffrn_reflns_av_R_equivalents     0.0501
_diffrn_reflns_av_sigmaI/netI     0.0771
_diffrn_reflns_theta_min     2.08
_diffrn_reflns_theta_max     27.95
_diffrn_reflns_theta_full     27.95
_diffrn_measured_fraction_theta_max     0.968
_diffrn_measured_fraction_theta_full     0.968
_diffrn_reflns_limit_h_min     -11
_diffrn_reflns_limit_h_max     11
_diffrn_reflns_limit_k_min     -13
_diffrn_reflns_limit_k_max     13
_diffrn_reflns_limit_l_min     -18
_diffrn_reflns_limit_l_max     18
_diffrn_standards_number     ?
_diffrn_standards_interval_count     ?
_diffrn_standards_interval_time     ?
_diffrn_standards_decay_%     ?
_refine_special_details
;
Refinement of <i>F</i>^2^ against ALL reflections. The weighted <i>R</i>-factor
<i>wR</i> and goodness of fit <i>S</i> are based on <i>F</i>^2^, conventional
<i>R</i>-factors <i>R</i> are based on <i>F</i>, with <i>F</i> set to zero for
negative <i>F</i>^2^. The threshold expression of <i>F</i>^2^ >
\s(<i>F</i>^2^) is used only for calculating <i>R</i>-factors(gt) <i>etc</i>.
and is not relevant to the choice of reflections for refinement.
<i>R</i>-factors based on <i>F</i>^2^ are statistically about twice as large
as those based on <i>F</i>, and <i>R</i>- factors based on ALL data will be
even larger.
;
_reflns_number_total     5549
_reflns_number_gt     3395
_reflns_threshold_expression     I>2sigma(I)
_refine_ls_structure_factor_coef     Fsqd
_refine_ls_matrix_type     full
_refine_ls_R_factor_all     0.1145
_refine_ls_R_factor_gt     0.0667
_refine_ls_wR_factor_gt     0.1329
_refine_ls_wR_factor_ref     0.1527
_refine_ls_goodness_of_fit_ref     1.005
_refine_ls_restrained_S_all     1.005
_refine_ls_number_reflns     5549
_refine_ls_number_parameters     345
_refine_ls_number_restraints     2
_refine_ls_hydrogen_treatment     mixed
_refine_ls_weighting_scheme     calc
_refine_ls_weighting_details
         'calc w=1/[\s^2^(Fo^2^)+(0.0681P)^2^+0.0000P] where P=(Fo^2^+2Fc^2^)/3'
_atom_sites_solution_hydrogens     geom
_atom_sites_solution_primary     direct
_atom_sites_solution_secondary     difmap
_refine_ls_shift/su_max     0.000
_refine_ls_shift/su_mean     0.000
_refine_diff_density_max     0.299
_refine_diff_density_min     -0.326
_refine_ls_extinction_method     none
_refine_ls_extinction_coef     ?
loop_
    _atom_type_symbol
    _atom_type_description
    _atom_type_scat_dispersion_real
    _atom_type_scat_dispersion_imag
    _atom_type_scat_source
    'C' 'C' 0.0033 0.0016
                         'International Tables Vol C Tables 4.2.6.8 and 6.1.1.4'
    'H' 'H' 0.0000 0.0000
                         'International Tables Vol C Tables 4.2.6.8 and 6.1.1.4'
    'O' 'O' 0.0106 0.0060
                         'International Tables Vol C Tables 4.2.6.8 and 6.1.1.4'
_computing_data_collection     'SMART (Bruker, 2007)'
_computing_cell_refinement     'SAINT (Bruker, 2007)'
_computing_data_reduction     'SAINT (Bruker, 2007)'
_computing_structure_solution     'SHELXS97 (Sheldrick, 2008)'
_computing_structure_refinement     'SHELXL97 (Sheldrick, 2008)'
_computing_molecular_graphics     'ORTEP-3 for Windows (Farrugia, 2012)'
_computing_publication_material     'SHELXL97 (Sheldrick, 2008)'
loop_
    _atom_site_type_symbol
    _atom_site_label
    _atom_site_fract_x
    _atom_site_fract_y
    _atom_site_fract_z
    _atom_site_U_iso_or_equiv
    _atom_site_adp_type
    _atom_site_calc_flag
    _atom_site_refinement_flags
    _atom_site_occupancy
    _atom_site_symmetry_multiplicity
    _atom_site_disorder_assembly
    _atom_site_disorder_group
    C C1 0.6380(3) 0.6944(2) 0.75601(17) 0.0271(5) Uani d . 1 1 . .
    C C2 0.6617(3) 0.7483(2) 0.65384(17) 0.0251(5) Uani d . 1 1 . .
    C C3 0.5721(3) 0.7275(2) 0.59507(16) 0.0242(5) Uani d . 1 1 . .
    C C4 0.4448(3) 0.6583(2) 0.63721(16) 0.0253(5) Uani d . 1 1 . .
    H H4 0.3822 0.6465 0.5985 0.030 Uiso calc R 1 1 . .
    C C5 0.4155(2) 0.6076(2) 0.74000(16) 0.0237(5) Uani d . 1 1 . .
    C C6 0.5131(3) 0.6235(2) 0.79557(16) 0.0259(5) Uani d . 1 1 . .
    C C7 0.7762(3) 0.8563(2) 0.49645(17) 0.0271(5) Uani d . 1 1 . .
    C C8 0.9267(3) 0.7759(3) 0.44871(18) 0.0313(6) Uani d . 1 1 . .
    C C9 1.0816(3) 0.7894(3) 0.4420(2) 0.0453(7) Uani d . 1 1 . .
    H H9 1.1021 0.8543 0.4676 0.054 Uiso calc R 1 1 . .
    C C10 1.2044(3) 0.7035(3) 0.3962(2) 0.0520(8) Uani d . 1 1 . .
    H H10 1.3096 0.7102 0.3912 0.062 Uiso calc R 1 1 . .
    C C11 1.1739(3) 0.6066(3) 0.3571(2) 0.0492(8) Uani d . 1 1 . .
    H H11 1.2589 0.5511 0.3253 0.059 Uiso calc R 1 1 . .
    C C12 1.0206(3) 0.5921(3) 0.3650(2) 0.0420(7) Uani d . 1 1 . .
    H H12 1.0003 0.5264 0.3401 0.050 Uiso calc R 1 1 . .
    C C13 0.8956(3) 0.6787(2) 0.41145(18) 0.0304(6) Uani d . 1 1 . .
    C C14 0.7229(3) 0.6854(2) 0.42804(16) 0.0278(5) Uani d . 1 1 . .
    C C15 0.6364(3) 0.7924(2) 0.48880(16) 0.0251(5) Uani d . 1 1 . .
    C C16 0.3270(3) 0.5121(3) 0.91425(17) 0.0277(5) Uani d . 1 1 . .
    C C17 0.1959(3) 0.6094(3) 0.96265(17) 0.0289(6) Uani d . 1 1 . .
    C C18 0.1819(3) 0.6424(3) 1.05147(19) 0.0417(7) Uani d . 1 1 . .
    H H18 0.2568 0.6003 1.0912 0.050 Uiso calc R 1 1 . .
    C C19 0.0530(4) 0.7400(3) 1.0794(2) 0.0501(8) Uani d . 1 1 . .
    H H19 0.0401 0.7623 1.1396 0.060 Uiso calc R 1 1 . .
    C C20 -0.0564(3) 0.8047(3) 1.0201(2) 0.0512(8) Uani d . 1 1 . .
    H H32 -0.1408 0.8712 1.0402 0.061 Uiso calc R 1 1 . .
    C C21 -0.0430(3) 0.7726(3) 0.9319(2) 0.0425(7) Uani d . 1 1 . .
    H H21 -0.1171 0.8163 0.8918 0.051 Uiso calc R 1 1 . .
    C C22 0.0840(3) 0.6733(3) 0.90383(18) 0.0315(6) Uani d . 1 1 . .
    C C23 0.1240(3) 0.6198(3) 0.81479(17) 0.0287(6) Uani d . 1 1 . .
    C C24 0.2903(3) 0.5289(2) 0.80993(16) 0.0258(5) Uani d . 1 1 . .
    C C25 0.7395(5) 1.0380(4) 0.2088(3) 0.0889(13) Uani d . 1 1 . .
    H H25A 0.7409 1.0880 0.2551 0.133 Uiso calc R 1 1 . .
    H H25B 0.6977 1.0999 0.1534 0.133 Uiso calc R 1 1 . .
    H H25C 0.8462 0.9938 0.1854 0.133 Uiso calc R 1 1 . .
    C C26 0.6111(6) 0.1071(5) 0.8833(4) 0.1277(19) Uani d . 1 1 . .
    H H26A 0.6181 0.1204 0.9453 0.192 Uiso calc R 1 1 . .
    H H26B 0.6683 0.1680 0.8290 0.192 Uiso calc R 1 1 . .
    H H26C 0.6568 0.0142 0.8803 0.192 Uiso calc R 1 1 . .
    O O1 0.72441(18) 0.7100(2) 0.81690(12) 0.0381(5) Uani d . 1 1 . .
    H H1O 0.8184 0.7067 0.7882 0.057 Uiso calc R 1 1 . .
    O O2 0.77457(18) 0.82605(17) 0.60350(12) 0.0322(4) Uani d . 1 1 . .
    O O3 0.76792(19) 0.99359(17) 0.45672(13) 0.0354(4) Uani d . 1 1 . .
    H H3O 0.6807 1.0345 0.4802 0.053 Uiso calc R 1 1 . .
    O O4 0.6535(2) 0.62199(19) 0.39918(13) 0.0409(5) Uani d . 1 1 . .
    O O5 0.51468(19) 0.88543(17) 0.44504(12) 0.0332(4) Uani d . 1 1 . .
    H H5O 0.5481 0.9108 0.3848 0.050 Uiso calc R 1 1 . .
    O O6 0.47605(18) 0.56300(18) 0.89531(11) 0.0317(4) Uani d . 1 1 . .
    O O7 0.3494(2) 0.37741(17) 0.96603(12) 0.0387(5) Uani d . 1 1 . .
    H H7O 0.3369 0.3731 1.0255 0.058 Uiso d R 1 1 . .
    O O8 0.0433(2) 0.6403(2) 0.75343(13) 0.0455(5) Uani d . 1 1 . .
    O O9 0.2920(2) 0.40219(17) 0.79333(12) 0.0381(5) Uani d . 1 1 . .
    H H9O 0.3109 0.4088 0.7332 0.057 Uiso d R 1 1 . .
    O O10 0.6448(4) 0.9415(3) 0.25526(18) 0.1024(11) Uani d D 1 1 . .
    H H10O 0.604(5) 0.909(4) 0.224(3) 0.123 Uiso d D 1 1 . .
    O O11 0.4543(4) 0.1337(3) 0.8764(2) 0.0857(8) Uani d D 1 1 . .
    H H11O 0.420(5) 0.2163(14) 0.873(3) 0.103 Uiso d D 1 1 . .
loop_
    _atom_site_aniso_label
    _atom_site_aniso_U_11
    _atom_site_aniso_U_22
    _atom_site_aniso_U_33
    _atom_site_aniso_U_12
    _atom_site_aniso_U_13
    _atom_site_aniso_U_23
    C1 0.0177(12) 0.0415(15) 0.0265(13) -0.0033(10) -0.0055(10) -0.0161(11)
    C2 0.0164(11) 0.0343(14) 0.0257(13) -0.0045(10) -0.0013(9) -0.0121(11)
    C3 0.0193(11) 0.0301(13) 0.0236(12) -0.0020(10) -0.0040(9) -0.0094(10)
    C4 0.0207(12) 0.0355(14) 0.0236(12) -0.0055(10) -0.0068(10) -0.0109(10)
    C5 0.0160(11) 0.0313(13) 0.0249(12) -0.0036(10) -0.0035(9) -0.0098(10)
    C6 0.0189(12) 0.0376(14) 0.0189(12) -0.0010(10) -0.0012(9) -0.0096(10)
    C7 0.0257(13) 0.0330(14) 0.0245(13) -0.0107(10) -0.0005(10) -0.0097(11)
    C8 0.0279(13) 0.0345(14) 0.0280(13) -0.0067(11) 0.0000(10) -0.0065(11)
    C9 0.0314(15) 0.0555(19) 0.0541(18) -0.0093(13) -0.0039(13) -0.0244(15)
    C10 0.0236(14) 0.067(2) 0.063(2) -0.0049(14) 0.0007(14) -0.0242(17)
    C11 0.0341(16) 0.0509(19) 0.0534(19) 0.0045(14) 0.0028(14) -0.0195(15)
    C12 0.0406(17) 0.0414(16) 0.0436(16) -0.0045(13) -0.0008(13) -0.0193(13)
    C13 0.0289(14) 0.0326(14) 0.0276(13) -0.0054(11) -0.0021(10) -0.0080(11)
    C14 0.0338(14) 0.0323(14) 0.0171(12) -0.0117(11) 0.0002(10) -0.0058(10)
    C15 0.0227(12) 0.0317(13) 0.0222(12) -0.0052(10) -0.0047(10) -0.0085(10)
    C16 0.0219(12) 0.0394(15) 0.0239(12) -0.0086(10) -0.0047(10) -0.0083(11)
    C17 0.0240(13) 0.0385(14) 0.0253(13) -0.0118(11) 0.0016(10) -0.0106(11)
    C18 0.0420(16) 0.0548(18) 0.0312(15) -0.0054(14) -0.0071(12) -0.0182(13)
    C19 0.0463(18) 0.071(2) 0.0414(17) -0.0076(16) -0.0050(14) -0.0331(16)
    C20 0.0318(16) 0.066(2) 0.061(2) 0.0022(14) -0.0057(14) -0.0372(17)
    C21 0.0236(14) 0.0600(19) 0.0489(17) -0.0031(13) -0.0084(12) -0.0240(15)
    C22 0.0191(12) 0.0465(16) 0.0329(14) -0.0104(11) -0.0008(10) -0.0160(12)
    C23 0.0168(12) 0.0465(16) 0.0245(13) -0.0134(11) -0.0022(10) -0.0069(11)
    C24 0.0243(12) 0.0344(14) 0.0209(12) -0.0078(10) -0.0024(10) -0.0100(10)
    C25 0.134(4) 0.069(3) 0.058(2) -0.043(3) 0.014(2) -0.017(2)
    C26 0.081(4) 0.129(4) 0.168(5) -0.004(3) -0.036(4) -0.031(4)
    O1 0.0209(9) 0.0731(13) 0.0273(9) -0.0157(9) -0.0045(7) -0.0174(9)
    O2 0.0262(9) 0.0483(11) 0.0274(9) -0.0165(8) -0.0019(7) -0.0124(8)
    O3 0.0291(10) 0.0322(10) 0.0437(11) -0.0098(8) -0.0002(8) -0.0107(8)
    O4 0.0412(11) 0.0536(12) 0.0368(10) -0.0186(9) 0.0001(8) -0.0237(9)
    O5 0.0283(9) 0.0418(10) 0.0269(9) -0.0046(8) -0.0067(7) -0.0053(8)
    O6 0.0216(9) 0.0537(11) 0.0208(9) -0.0113(8) -0.0050(7) -0.0064(8)
    O7 0.0511(12) 0.0408(11) 0.0235(9) -0.0113(9) -0.0083(8) -0.0041(8)
    O8 0.0255(10) 0.0782(15) 0.0389(11) -0.0064(9) -0.0104(8) -0.0225(10)
    O9 0.0518(12) 0.0409(11) 0.0273(9) -0.0193(9) -0.0059(8) -0.0099(8)
    O10 0.159(3) 0.127(2) 0.0380(14) -0.096(2) -0.0015(16) -0.0037(15)
    O11 0.083(2) 0.0627(17) 0.119(2) 0.0077(15) -0.0398(17) -0.0354(17)
_geom_special_details
;
All e.s.d.'s (except the e.s.d. in the dihedral angle between two l.s. planes)
are estimated using the full covariance matrix. The cell e.s.d.'s are taken
into account individually in the estimation of e.s.d.'s in distances, angles
and torsion angles; correlations between e.s.d.'s in cell parameters are only
used when they are defined by crystal symmetry. An approximate (isotropic)
treatment of cell e.s.d.'s is used for estimating e.s.d.'s involving l.s.
planes.
;
loop_
    _geom_bond_atom_site_label_1
    _geom_bond_atom_site_label_2
    _geom_bond_site_symmetry_2
    _geom_bond_distance
    _geom_bond_publ_flag
    C1 O1 . 1.367(3) ?
    C1 C6 . 1.379(3) ?
    C1 C2 . 1.386(3) ?
    C2 O2 . 1.356(3) ?
    C2 C3 . 1.388(3) ?
    C3 C4 . 1.388(3) ?
    C3 C15 . 1.492(3) ?
    C4 C5 . 1.389(3) ?
    C4 H4 . 0.9300 ?
    C5 C6 . 1.384(3) ?
    C5 C24 . 1.507(3) ?
    C6 O6 . 1.369(3) ?
    C7 O3 . 1.364(3) ?
    C7 O2 . 1.472(3) ?
    C7 C8 . 1.497(3) ?
    C7 C15 . 1.579(3) ?
    C8 C13 . 1.383(3) ?
    C8 C9 . 1.384(3) ?
    C9 C10 . 1.377(4) ?
    C9 H9 . 0.9300 ?
    C10 C11 . 1.395(4) ?
    C10 H10 . 0.9300 ?
    C11 C12 . 1.369(4) ?
    C11 H11 . 0.9300 ?
    C12 C13 . 1.395(3) ?
    C12 H12 . 0.9300 ?
    C13 C14 . 1.467(3) ?
    C14 O4 . 1.214(3) ?
    C14 C15 . 1.543(3) ?
    C15 O5 . 1.405(3) ?
    C16 O7 . 1.373(3) ?
    C16 O6 . 1.467(3) ?
    C16 C17 . 1.502(3) ?
    C16 C24 . 1.566(3) ?
    C17 C18 . 1.382(3) ?
    C17 C22 . 1.386(3) ?
    C18 C19 . 1.384(4) ?
    C18 H18 . 0.9300 ?
    C19 C20 . 1.375(4) ?
    C19 H19 . 0.9300 ?
    C20 C21 . 1.371(4) ?
    C20 H32 . 0.9300 ?
    C21 C22 . 1.385(3) ?
    C21 H21 . 0.9300 ?
    C22 C23 . 1.466(3) ?
    C23 O8 . 1.215(3) ?
    C23 C24 . 1.534(3) ?
    C24 O9 . 1.402(3) ?
    C25 O10 . 1.369(4) ?
    C25 H25A . 0.9600 ?
    C25 H25B . 0.9600 ?
    C25 H25C . 0.9600 ?
    C26 O11 . 1.367(5) ?
    C26 H26A . 0.9600 ?
    C26 H26B . 0.9600 ?
    C26 H26C . 0.9600 ?
    O1 H1O . 0.8200 ?
    O3 H3O . 0.8200 ?
    O5 H5O . 0.8200 ?
    O7 H7O . 0.8194 ?
    O9 H9O . 0.8194 ?
    O10 H10O . 0.820(10) ?
    O11 H11O . 0.828(10) ?
loop_
    _geom_angle_atom_site_label_1
    _geom_angle_atom_site_label_2
    _geom_angle_atom_site_label_3
    _geom_angle_site_symmetry_1
    _geom_angle_site_symmetry_3
    _geom_angle
    _geom_angle_publ_flag
    O1 C1 C6 . . 120.2(2) ?
    O1 C1 C2 . . 125.2(2) ?
    C6 C1 C2 . . 114.6(2) ?
    O2 C2 C1 . . 122.4(2) ?
    O2 C2 C3 . . 114.8(2) ?
    C1 C2 C3 . . 122.9(2) ?
    C4 C3 C2 . . 121.2(2) ?
    C4 C3 C15 . . 130.4(2) ?
    C2 C3 C15 . . 108.38(19) ?
    C3 C4 C5 . . 116.7(2) ?
    C3 C4 H4 . . 121.6 ?
    C5 C4 H4 . . 121.6 ?
    C6 C5 C4 . . 120.4(2) ?
    C6 C5 C24 . . 108.21(19) ?
    C4 C5 C24 . . 131.3(2) ?
    O6 C6 C1 . . 121.4(2) ?
    O6 C6 C5 . . 114.6(2) ?
    C1 C6 C5 . . 124.0(2) ?
    O3 C7 O2 . . 109.01(18) ?
    O3 C7 C8 . . 111.65(19) ?
    O2 C7 C8 . . 107.93(19) ?
    O3 C7 C15 . . 116.6(2) ?
    O2 C7 C15 . . 105.89(17) ?
    C8 C7 C15 . . 105.35(19) ?
    C13 C8 C9 . . 121.3(2) ?
    C13 C8 C7 . . 111.8(2) ?
    C9 C8 C7 . . 126.9(2) ?
    C10 C9 C8 . . 117.9(3) ?
    C10 C9 H9 . . 121.1 ?
    C8 C9 H9 . . 121.1 ?
    C9 C10 C11 . . 121.2(3) ?
    C9 C10 H10 . . 119.4 ?
    C11 C10 H10 . . 119.4 ?
    C12 C11 C10 . . 120.9(3) ?
    C12 C11 H11 . . 119.6 ?
    C10 C11 H11 . . 119.6 ?
    C11 C12 C13 . . 118.2(3) ?
    C11 C12 H12 . . 120.9 ?
    C13 C12 H12 . . 120.9 ?
    C8 C13 C12 . . 120.6(2) ?
    C8 C13 C14 . . 110.5(2) ?
    C12 C13 C14 . . 128.9(2) ?
    O4 C14 C13 . . 128.1(2) ?
    O4 C14 C15 . . 123.4(2) ?
    C13 C14 C15 . . 108.41(19) ?
    O5 C15 C3 . . 110.68(19) ?
    O5 C15 C14 . . 111.54(18) ?
    C3 C15 C14 . . 112.18(19) ?
    O5 C15 C7 . . 115.65(19) ?
    C3 C15 C7 . . 102.74(18) ?
    C14 C15 C7 . . 103.64(18) ?
    O7 C16 O6 . . 108.50(18) ?
    O7 C16 C17 . . 117.07(19) ?
    O6 C16 C17 . . 107.07(19) ?
    O7 C16 C24 . . 111.54(19) ?
    O6 C16 C24 . . 106.64(17) ?
    C17 C16 C24 . . 105.47(18) ?
    C18 C17 C22 . . 120.5(2) ?
    C18 C17 C16 . . 128.1(2) ?
    C22 C17 C16 . . 111.3(2) ?
    C17 C18 C19 . . 118.0(3) ?
    C17 C18 H18 . . 121.0 ?
    C19 C18 H18 . . 121.0 ?
    C20 C19 C18 . . 121.4(3) ?
    C20 C19 H19 . . 119.3 ?
    C18 C19 H19 . . 119.3 ?
    C21 C20 C19 . . 120.9(3) ?
    C21 C20 H32 . . 119.5 ?
    C19 C20 H32 . . 119.5 ?
    C20 C21 C22 . . 118.3(3) ?
    C20 C21 H21 . . 120.9 ?
    C22 C21 H21 . . 120.9 ?
    C21 C22 C17 . . 121.0(2) ?
    C21 C22 C23 . . 129.0(2) ?
    C17 C22 C23 . . 110.0(2) ?
    O8 C23 C22 . . 127.9(2) ?
    O8 C23 C24 . . 123.6(2) ?
    C22 C23 C24 . . 108.51(19) ?
    O9 C24 C5 . . 115.82(18) ?
    O9 C24 C23 . . 112.00(18) ?
    C5 C24 C23 . . 110.43(19) ?
    O9 C24 C16 . . 111.61(19) ?
    C5 C24 C16 . . 102.36(17) ?
    C23 C24 C16 . . 103.53(17) ?
    O10 C25 H25A . . 109.5 ?
    O10 C25 H25B . . 109.5 ?
    H25A C25 H25B . . 109.5 ?
    O10 C25 H25C . . 109.5 ?
    H25A C25 H25C . . 109.5 ?
    H25B C25 H25C . . 109.5 ?
    O11 C26 H26A . . 109.5 ?
    O11 C26 H26B . . 109.5 ?
    H26A C26 H26B . . 109.5 ?
    O11 C26 H26C . . 109.5 ?
    H26A C26 H26C . . 109.5 ?
    H26B C26 H26C . . 109.5 ?
    C1 O1 H1O . . 109.5 ?
    C2 O2 C7 . . 108.05(16) ?
    C7 O3 H3O . . 109.5 ?
    C15 O5 H5O . . 109.5 ?
    C6 O6 C16 . . 107.45(16) ?
    C16 O7 H11O . . 116.6(9) ?
    C16 O7 H7O . . 109.4 ?
    H11O O7 H7O . . 134.0 ?
    C24 O9 H11O . . 120.8(10) ?
    C24 O9 H9O . . 109.2 ?
    H11O O9 H9O . . 112.8 ?
    C25 O10 H5O . . 124.0 ?
    C25 O10 H10O . . 123(3) ?
    H5O O10 H10O . . 111.0 ?
    C26 O11 H11O . . 108(3) ?
loop_
    _geom_hbond_atom_site_label_D
    _geom_hbond_atom_site_label_H
    _geom_hbond_atom_site_label_A
    _geom_hbond_site_symmetry_A
    _geom_hbond_distance_DH
    _geom_hbond_distance_HA
    _geom_hbond_distance_DA
    _geom_hbond_angle_DHA
    O1 H1O O8 1_655 0.82 1.92 2.702(2) 160.4
    O3 H3O O5 2_676 0.82 1.91 2.725(2) 171.0
    O5 H5O O10 . 0.82 1.80 2.610(3) 170.8
    O7 H7O O1 2_667 0.82 2.14 2.916(2) 157.5
    O9 H9O O4 2_666 0.82 1.95 2.751(2) 165.8
    O10 H10O O11 2_666 0.820(10) 1.854(16) 2.650(4) 163(5)
    O11 H11O O7 . 0.828(10) 2.31(3) 3.010(3) 142(4)
    O11 H11O O9 . 0.828(10) 2.15(3) 2.873(3) 145(4)
    C18 H18 O6 2_667 0.93 2.56 3.370(3) 146
    C21 H21 O1 1_455 0.93 2.57 3.231(3) 129
    C11 H11 Cg 2_766 0.93 2.63 3.501(3) 156
_iucr_refine_instructions_details
;
TITL Maayan1m in P-1
CELL 0.71073   8.8243  10.3974  14.3483  72.936  74.639  75.792
ZERR    2.00   0.0013   0.0016   0.0021   0.003   0.002   0.003
LATT 1
SFAC C  H  O
UNIT 52 44 22
OMIT 0 0 1
L.S. 7
ACTA
BOND $H
FMAP 2
PLAN 7
SIZE .20 .13 .08
HTAB
MPLA 6 C1 C2 C3 C4 C5 C6
MPLA 5 C3 C2 O2 C7 C15
MPLA 5 C7 C8 C13 C14 C15
MPLA 6 C8 C9 C10 C11 C12
MPLA 6 C17 C18 C19 C20 C21 C22
MPLA 5 C16 C17 C22 C23 C24
MPLA 5 C5 C6 O6 C16 C24
HTAB O1 O8_$1
HTAB O3 O5_$2
HTAB O5 O10
HTAB O7 O1_$3
HTAB O7 O6_$3
HTAB O9 O4_$4
HTAB O10 O11_$4
HTAB O11 O9
HTAB O11 O7
EQIV $1 x+1, y, z
EQIV $2 -x+1, -y+2, -z+1
EQIV $3 -x+1, -y+1, -z+2
EQIV $4 -x+1, -y+1, -z+1
DFIX 0.82 0.01 O10 H10O
DFIX 0.82 0.01 O11 H11O
BIND O10  H5O
BIND H11O O9
BIND H11O O7
WGHT  0.068100  0.000000
FVAR  0.660690
TEMP 22
MOLE 1
C1     1   0.638025  0.694366  0.756009 11.000000  0.017740  0.041540 =
           0.026510 -0.016130 -0.005480 -0.003350
C2     1   0.661722  0.748292  0.653845 11.000000  0.016450  0.034270 =
           0.025710 -0.012070 -0.001250 -0.004480
C3     1   0.572137  0.727474  0.595069 11.000000  0.019280  0.030060 =
           0.023570 -0.009400 -0.003980 -0.001960
C4     1   0.444821  0.658288  0.637210 11.000000  0.020670  0.035540 =
           0.023600 -0.010930 -0.006780 -0.005480
AFIX 43
H4     2   0.382218  0.646459  0.598496 11.000000 -1.200000
AFIX 0
C5     1   0.415490  0.607595  0.740002 11.000000  0.015990  0.031300 =
           0.024920 -0.009770 -0.003490 -0.003570
C6     1   0.513062  0.623519  0.795573 11.000000  0.018950  0.037590 =
           0.018890 -0.009630 -0.001170 -0.000950
C7     1   0.776154  0.856282  0.496449 11.000000  0.025670  0.033020 =
           0.024530 -0.009740 -0.000500 -0.010720
C8     1   0.926680  0.775890  0.448708 11.000000  0.027880  0.034510 =
           0.027990 -0.006550 -0.000030 -0.006700
C9     1   1.081611  0.789373  0.441978 11.000000  0.031360  0.055470 =
           0.054150 -0.024400 -0.003850 -0.009310
AFIX 43
H9     2   1.102128  0.854349  0.467572 11.000000 -1.200000
AFIX 0
C10    1   1.204425  0.703519  0.396178 11.000000  0.023600  0.066680 =
           0.063460 -0.024240  0.000700 -0.004850
AFIX 43
H10    2   1.309590  0.710250  0.391178 11.000000 -1.200000
AFIX 0
C11    1   1.173908  0.606595  0.357133 11.000000  0.034100  0.050860 =
           0.053440 -0.019470  0.002750  0.004550
AFIX 43
H11    2   1.258863  0.551056  0.325305 11.000000 -1.200000
AFIX 0
C12    1   1.020611  0.592136  0.365037 11.000000  0.040590  0.041370 =
           0.043580 -0.019310 -0.000760 -0.004510
AFIX 43
H12    2   1.000339  0.526358  0.340125 11.000000 -1.200000
AFIX 0
C13    1   0.895640  0.678706  0.411454 11.000000  0.028940  0.032580 =
           0.027610 -0.008010 -0.002110 -0.005370
C14    1   0.722876  0.685377  0.428042 11.000000  0.033810  0.032340 =
           0.017050 -0.005810  0.000220 -0.011680
C15    1   0.636370  0.792355  0.488800 11.000000  0.022660  0.031690 =
           0.022230 -0.008450 -0.004680 -0.005160
C16    1   0.327031  0.512114  0.914251 11.000000  0.021920  0.039410 =
           0.023950 -0.008310 -0.004730 -0.008630
C17    1   0.195902  0.609375  0.962649 11.000000  0.024020  0.038550 =
           0.025270 -0.010620  0.001620 -0.011820
C18    1   0.181925  0.642406  1.051468 11.000000  0.042030  0.054830 =
           0.031220 -0.018230 -0.007060 -0.005420
AFIX 43
H18    2   0.256833  0.600338  1.091215 11.000000 -1.200000
AFIX 0
C19    1   0.052991  0.740035  1.079446 11.000000  0.046330  0.071230 =
           0.041420 -0.033080 -0.004990 -0.007580
AFIX 43
H19    2   0.040139  0.762345  1.139621 11.000000 -1.200000
AFIX 0
C20    1  -0.056438  0.804693  1.020138 11.000000  0.031820  0.066260 =
           0.061270 -0.037160 -0.005660  0.002190
AFIX 43
H32    2  -0.140780  0.871155  1.040179 11.000000 -1.200000
AFIX 0
C21    1  -0.042970  0.772570  0.931871 11.000000  0.023580  0.059980 =
           0.048920 -0.023950 -0.008370 -0.003080
AFIX 43
H21    2  -0.117134  0.816298  0.891832 11.000000 -1.200000
AFIX 0
C22    1   0.083958  0.673289  0.903826 11.000000  0.019100  0.046460 =
           0.032880 -0.016000 -0.000790 -0.010440
C23    1   0.124013  0.619763  0.814791 11.000000  0.016790  0.046490 =
           0.024490 -0.006860 -0.002170 -0.013410
C24    1   0.290274  0.528879  0.809926 11.000000  0.024280  0.034410 =
           0.020920 -0.010020 -0.002360 -0.007810
C25    1   0.739464  1.037987  0.208826 11.000000  0.134120  0.069220 =
           0.057860 -0.017390  0.014120 -0.043020
AFIX 137
H25A   2   0.740883  1.087975  0.255115 11.000000 -1.500000
H25B   2   0.697703  1.099874  0.153363 11.000000 -1.500000
H25C   2   0.846216  0.993810  0.185433 11.000000 -1.500000
AFIX 0
C26    1   0.611060  0.107076  0.883282 11.000000  0.080850  0.128540 =
           0.168160 -0.030970 -0.036020 -0.004410
AFIX 137
H26A   2   0.618108  0.120356  0.945343 11.000000 -1.500000
H26B   2   0.668340  0.167965  0.829032 11.000000 -1.500000
H26C   2   0.656847  0.014184  0.880277 11.000000 -1.500000
AFIX 0
O1     3   0.724410  0.709994  0.816901 11.000000  0.020950  0.073070 =
           0.027290 -0.017400 -0.004490 -0.015750
AFIX 147
H1O    2   0.818406  0.706737  0.788159 11.000000 -1.500000
AFIX 0
O2     3   0.774571  0.826051  0.603498 11.000000  0.026230  0.048270 =
           0.027350 -0.012420 -0.001900 -0.016470
O3     3   0.767924  0.993590  0.456723 11.000000  0.029080  0.032220 =
           0.043730 -0.010690 -0.000200 -0.009810
AFIX 147
H3O    2   0.680716  1.034452  0.480207 11.000000 -1.500000
AFIX 0
O4     3   0.653489  0.621994  0.399184 11.000000  0.041240  0.053640 =
           0.036830 -0.023660  0.000110 -0.018620
O5     3   0.514679  0.885428  0.445037 11.000000  0.028320  0.041830 =
           0.026930 -0.005300 -0.006720 -0.004580
AFIX 147
H5O    2   0.548134  0.910810  0.384830 11.000000 -1.500000
AFIX 0
O6     3   0.476053  0.563001  0.895312 11.000000  0.021620  0.053680 =
           0.020830 -0.006360 -0.005010 -0.011340
O7     3   0.349356  0.377410  0.966033 11.000000  0.051140  0.040770 =
           0.023510 -0.004090 -0.008300 -0.011280
AFIX 3
H7O    2   0.336947  0.373065  1.025458 11.000000 -1.500000
AFIX 0
O8     3   0.043263  0.640262  0.753435 11.000000  0.025460  0.078200 =
           0.038940 -0.022460 -0.010440 -0.006360
O9     3   0.291965  0.402187  0.793334 11.000000  0.051760  0.040870 =
           0.027300 -0.009900 -0.005910 -0.019260
AFIX 3
H9O    2   0.310867  0.408778  0.733213 11.000000 -1.500000
AFIX 0
O10    3   0.644784  0.941473  0.255257 11.000000  0.158670  0.126850 =
           0.037960 -0.003690 -0.001510 -0.095980
H10O   2   0.604063  0.908783  0.224442 11.000000 -1.200000
O11    3   0.454293  0.133733  0.876438 11.000000  0.083470  0.062700 =
           0.119430 -0.035420 -0.039780  0.007690
H11O   2   0.420347  0.216277  0.872911 11.000000 -1.200000
Q1     1   0.716900  0.815500  0.487300 11.000000  0.050000      0.30
Q2     1   0.341400  0.584100  0.764200 11.000000  0.050000      0.29
Q3     1   0.551100  0.647500  0.607300 11.000000  0.050000      0.28
Q4     1   0.614800  0.740500  0.544800 11.000000  0.050000      0.27
Q5     1   0.540700  0.710400  0.776000 11.000000  0.050000      0.26
Q6     1   0.488700  0.749100  0.613000 11.000000  0.050000      0.25
Q7     1   0.620300  0.606100  0.766900 11.000000  0.050000      0.25
HKLF 4
END
;
data_global
_journal_date_recd_electronic     2014-03-11
_journal_date_accepted     2014-03-25
_journal_name_full     'Acta Crystallographica, Section E'
_journal_year     2014
_journal_volume     70
_journal_issue      5
_journal_page_first     o506
_journal_page_last     o506
_journal_paper_category     QO
_journal_paper_doi     10.1107/S1600536814006643
_journal_coeditor_code     XU5780
_publ_contact_author_name     'Joseph Almog'
_publ_contact_author_address
;
The Institute of Chemistry, The Hebrew University of Jerusalem,
Jerusalem 91904, Israel
;
_publ_contact_author_email     'almog@mail.huji.ac.il'
_publ_contact_author_fax     '972 2 6528250'
_publ_contact_author_phone     '972 2 6584558'
_publ_section_title
;\
(+-)-4,12,15,18,26-Pentahydroxy-13,17-\
dioxaheptacyclo[14.10.0.0^3,14^.0^4,12^.0^6,11^.0^18,26^.0^19,24^]hexacosa-1,\
3(14),6(11),7,9,15,19,21,23-nonaene-5,25-dione methanol disolvate
;
loop_
    _publ_author_name
    _publ_author_address
    'Gil, Maayan'
;
The Institute of Chemistry, The Hebrew University of Jerusalem,
Jerusalem 91904, Israel
;
    'Almog, Joseph'
;
The Institute of Chemistry, The Hebrew University of Jerusalem,
Jerusalem 91904, Israel
;
    'Dubnikova, Faina'
;
The Institute of Chemistry, The Hebrew University of Jerusalem,
Jerusalem 91904, Israel
;
    'Bogoslavski, Benny'
;
The Institute of Chemistry, The Hebrew University of Jerusalem,
Jerusalem 91904, Israel
;
    'Cohen, Shmuel'
;
The Institute of Chemistry, The Hebrew University of Jerusalem,
Jerusalem 91904, Israel
;
