# Supplementary material for: (±)-4,12,15,18,26-Penta­hydroxy-13,17-dioxahepta­cyclo­[14.10.0.03,14.04,12.06,11.018,26.019,24]hexa­cosa-1,3(14),6(11),7,9,15,19,21,23-nona­ene-5,25-dione methanol disolvate
Source: Acta Crystallogr Sect E Struct Rep Online. 2014 Apr 2;70(Pt 5):o506. doi: 10.1107/S1600536814006643 (PMC4011206; doi:10.1107/S1600536814006643)
Supplement: Supplementary file 2 [file e-70-0o506-Isup2.hkl]

# 
# h,k,l, Fc-squared, Fo-squared, sigma(Fo-squared) and status flag 
# 
data_I
_shelx_title ' Maayan1m in P-1' 
_shelx_refln_list_code          4 
_shelx_F_calc_maximum      145.75 
_exptl_crystal_F_000       532.00 
_reflns_d_resolution_high  0.7583 
 
loop_ 
 _symmetry_equiv_pos_as_xyz 
 'x, y, z' 
 '-x, -y, -z' 
 
_cell_length_a     8.8243 
_cell_length_b    10.3974 
_cell_length_c    14.3483 
_cell_angle_alpha  72.936 
_cell_angle_beta   74.639 
_cell_angle_gamma  75.792 
 
_shelx_F_squared_multiplier     1.000 
 
loop_ 
 _refln_index_h 
 _refln_index_k 
 _refln_index_l 
 _refln_F_squared_calc 
 _refln_F_squared_meas 
 _refln_F_squared_sigma 
 _refln_observed_status 
   1   0   0     1327.79     1468.84     23.04 o 
   2   0   0      237.68      185.29      8.38 o 
   3   0   0      843.72      792.67     14.54 o 
   4   0   0      370.06      348.72      9.40 o 
   5   0   0      185.77      193.98      9.71 o 
   6   0   0        1.30        0.28      4.02 o 
   7   0   0      583.06      559.86     20.78 o 
   8   0   0       51.09       74.02     11.17 o 
   9   0   0        0.26        2.87      6.67 o 
  10   0   0        3.89        2.24      7.68 o 
  11   0   0        0.05       31.53     13.54 o 
 -10   1   0       22.21       45.51     11.66 o 
  -9   1   0      169.73      180.18     22.07 o 
  -8   1   0        0.03       11.03      6.73 o 
  -7   1   0      182.10      158.86     18.75 o 
  -6   1   0      413.29      394.67     26.62 o 
  -5   1   0      121.28      132.87      8.99 o 
  -4   1   0     1006.10     1083.66     21.90 o 
  -3   1   0      956.01      993.07     16.85 o 
  -2   1   0     5006.28     5151.55     66.12 o 
  -1   1   0     2153.61     2174.21     28.77 o 
   0   1   0     4843.07     4792.18     59.41 o 
   1   1   0     4059.12     4259.39     80.77 o 
   2   1   0     4517.26     5173.31    107.86 o 
   3   1   0       29.35       31.57      3.25 o 
   4   1   0      253.14      338.05     26.03 o 
   5   1   0      327.81      340.31     20.87 o 
   6   1   0      249.11      245.01     12.59 o 
   7   1   0       26.86       28.59      7.42 o 
   8   1   0      269.16      279.93     19.31 o 
   9   1   0       73.81       63.76     12.32 o 
  10   1   0        4.67       16.38     10.90 o 
  11   1   0        0.46       13.86     12.80 o 
 -10   2   0       91.71      112.23     19.15 o 
  -9   2   0        0.06        1.53      5.88 o 
  -8   2   0       26.40       26.91     13.45 o 
  -7   2   0      564.41      521.41     20.06 o 
  -6   2   0      652.12      585.67     21.15 o 
  -5   2   0      797.13      739.94     21.00 o 
  -4   2   0      629.90      560.52     12.23 o 
  -3   2   0      150.23      132.35      5.07 o 
  -2   2   0      790.41      757.75     14.87 o 
  -1   2   0      353.99      355.00      7.57 o 
   0   2   0     3030.40     2976.08     39.26 o 
   1   2   0     5806.86     5894.87     83.09 o 
   2   2   0     8206.72     8036.58    112.66 o 
   3   2   0     1532.78     1587.64     24.74 o 
   4   2   0     4116.23     4526.42     62.22 o 
   5   2   0     1191.06     1116.36     21.89 o 
   6   2   0       16.05       21.36      4.90 o 
   7   2   0       11.85       18.45      8.46 o 
   8   2   0      116.88      154.74     25.79 o 
   9   2   0       17.39       42.53     11.59 o 
  10   2   0        0.01        1.67      7.89 o 
  11   2   0       76.87       88.07     14.83 o 
 -10   3   0        1.48       20.12     21.40 o 
  -9   3   0        1.18       20.15     10.74 o 
  -8   3   0       74.61       84.44     15.70 o 
  -7   3   0        4.48       10.16      5.60 o 
  -6   3   0       35.70       37.44      7.00 o 
  -5   3   0        1.30        1.62      4.10 o 
  -4   3   0       33.35       41.56      3.87 o 
  -3   3   0       67.57       95.80      5.83 o 
  -2   3   0     1033.77     1035.51     17.85 o 
  -1   3   0      579.28      572.40     13.53 o 
   0   3   0     2993.36     3190.50     43.47 o 
   1   3   0     1306.89     1261.16     20.04 o 
   2   3   0      163.96      152.88      6.71 o 
   3   3   0      452.45      437.97      9.75 o 
   4   3   0      438.93      443.46     11.11 o 
   5   3   0      227.97      208.48      8.42 o 
   6   3   0        0.03        5.38      4.52 o 
   7   3   0       56.81       54.82     10.40 o 
   8   3   0      137.81      138.59     15.36 o 
   9   3   0        0.05        3.92      9.88 o 
  10   3   0        1.45       11.11     13.99 o 
  11   3   0       39.87       65.76     12.63 o 
  -9   4   0        6.06        6.63     10.46 o 
  -8   4   0        0.18        0.50      7.97 o 
  -7   4   0        5.72       -6.33      6.33 o 
  -6   4   0      665.21      583.47     20.85 o 
  -5   4   0       85.10       91.29      8.98 o 
  -4   4   0        0.51        2.25      3.75 o 
  -3   4   0      614.55      623.87     13.95 o 
  -2   4   0      938.01      956.06     17.80 o 
  -1   4   0      677.02      616.05     13.32 o 
   0   4   0     2298.20     2291.32     34.21 o 
   1   4   0      753.54      692.97     16.47 o 
   2   4   0        1.72        2.43      1.84 o 
   3   4   0      596.80      572.02     24.79 o 
   4   4   0        4.56        1.71      3.22 o 
   5   4   0       20.71       19.77      5.33 o 
   6   4   0       11.92       14.65      5.31 o 
   7   4   0       12.78        9.39      5.55 o 
   8   4   0      109.36       79.96     12.61 o 
   9   4   0       13.18       26.05     20.59 o 
  10   4   0        0.04        1.87      7.28 o 
  11   4   0        7.84       31.65     17.79 o 
  -9   5   0       32.06       61.24     13.69 o 
  -8   5   0       28.98       19.84     10.50 o 
  -7   5   0       34.13       42.55     12.08 o 
  -6   5   0       40.75       33.87     10.34 o 
  -5   5   0       51.71       60.16      8.22 o 
  -4   5   0        0.11        2.17      4.52 o 
  -3   5   0      253.80      256.53      9.25 o 
  -2   5   0       34.07       52.81      7.69 o 
  -1   5   0      183.35      161.80      8.13 o 
   0   5   0      831.51      882.82     17.81 o 
   1   5   0      901.99      883.86     17.54 o 
   2   5   0      123.95      104.92      5.57 o 
   3   5   0      302.18      367.13     12.68 o 
   4   5   0        2.45        5.91      3.76 o 
   5   5   0      352.26      334.11     13.98 o 
   6   5   0       15.11       16.84      5.78 o 
   7   5   0      147.99      157.60     11.99 o 
   8   5   0       80.88       92.12     13.57 o 
   9   5   0       54.50       54.24     12.61 o 
  10   5   0       28.90       30.20     12.57 o 
  -8   6   0        8.58        6.51     11.54 o 
  -7   6   0        0.09        7.76     18.20 o 
  -6   6   0        3.38        3.45      8.72 o 
  -5   6   0       37.98       32.61      9.52 o 
  -4   6   0      334.74      314.05     24.12 o 
  -3   6   0       50.31       53.13      5.31 o 
  -2   6   0      796.92      782.48     17.66 o 
  -1   6   0       45.02       46.04      4.77 o 
   0   6   0        4.10        5.16      3.07 o 
   1   6   0      105.71      113.93      9.58 o 
   2   6   0        0.28        1.57      2.53 o 
   3   6   0      103.40      113.56      8.40 o 
   4   6   0      253.03      227.76     11.69 o 
   5   6   0      227.95      198.98     11.73 o 
   6   6   0      540.05      509.43     18.90 o 
   7   6   0      150.24      144.32     14.39 o 
   8   6   0      149.13      146.75     13.18 o 
   9   6   0       14.47       11.81     11.46 o 
  10   6   0        4.44       46.35     11.82 o 
  -8   7   0       72.19       79.80     16.78 o 
  -7   7   0        7.95        2.51     17.11 o 
  -6   7   0       18.45       19.03      9.24 o 
  -5   7   0       17.15       16.77      9.01 o 
  -4   7   0       42.72       48.18     10.25 o 
  -3   7   0      145.71      120.68     17.98 o 
  -2   7   0       54.08       63.18      6.12 o 
  -1   7   0       87.37       91.86      6.62 o 
   0   7   0        2.23        1.81      3.56 o 
   1   7   0       92.11      104.59      7.36 o 
   2   7   0      978.46      956.92     24.16 o 
   3   7   0      224.57      200.92     11.19 o 
   4   7   0     1275.25     1150.02     39.54 o 
   5   7   0       26.50       34.78      7.57 o 
   6   7   0      396.91      326.79     15.68 o 
   7   7   0      330.58      283.05     15.91 o 
   8   7   0        0.02        5.46      6.57 o 
   9   7   0        1.00        6.68      9.39 o 
  10   7   0        0.53       10.11      8.57 o 
  -7   8   0        3.13       20.58     10.39 o 
  -6   8   0        0.03        9.75      9.76 o 
  -5   8   0       32.74       31.58     15.32 o 
  -4   8   0        0.51        8.72      7.43 o 
  -3   8   0       49.54       49.46     22.31 o 
  -2   8   0       43.34       38.83      6.55 o 
  -1   8   0        0.57        1.47      4.49 o 
   0   8   0      271.98      258.34     11.46 o 
   1   8   0      312.88      315.34     13.85 o 
   2   8   0      105.62      110.44     10.35 o 
   3   8   0       52.27       55.30      7.86 o 
   4   8   0        5.36       14.80      5.94 o 
   5   8   0        3.06       -2.65      4.61 o 
   6   8   0      301.72      290.67     18.70 o 
   7   8   0        1.36        0.03      6.54 o 
   8   8   0        2.95       11.62      7.85 o 
   9   8   0       45.76       43.41     12.42 o 
  -6   9   0        3.58        4.79      7.92 o 
  -5   9   0       25.01       15.20     13.11 o 
  -4   9   0       17.29       19.26     10.75 o 
  -3   9   0        1.00        7.24      7.01 o 
  -2   9   0       84.44      103.11     35.19 o 
  -1   9   0        0.85        8.57      8.27 o 
   0   9   0       19.31       16.19      5.71 o 
   1   9   0       98.42      117.01     10.16 o 
   2   9   0      186.42      203.78     15.81 o 
   3   9   0       97.55      117.38     10.75 o 
   4   9   0      160.90      178.62     13.04 o 
   5   9   0       58.82       53.43      8.80 o 
   6   9   0      156.32      173.24     14.11 o 
   7   9   0       52.11       65.28     13.88 o 
   8   9   0       98.73      107.80     12.77 o 
   9   9   0       13.61       32.81      9.77 o 
  -5  10   0        0.35        2.23      6.58 o 
  -4  10   0        1.50       11.76      8.12 o 
  -3  10   0        2.30        8.42      7.21 o 
  -2  10   0        0.55        5.03     10.34 o 
  -1  10   0       21.18       21.41      8.99 o 
   0  10   0       99.35      125.54     12.73 o 
   1  10   0        9.40       22.89     12.85 o 
   2  10   0      137.55      126.32     11.62 o 
   3  10   0       19.49       25.91      7.04 o 
   4  10   0        9.88       14.57      6.99 o 
   5  10   0        0.12        1.92      9.45 o 
   6  10   0        1.15        5.64      6.82 o 
   7  10   0        1.65        9.94      6.89 o 
   8  10   0        8.24        9.26      7.10 o 
  -4  11   0        5.86        4.73      7.24 o 
  -3  11   0        0.29       15.53      7.73 o 
  -2  11   0       19.55       22.61     14.54 o 
  -1  11   0       27.27       19.79      9.79 o 
   0  11   0       15.54       13.69      8.25 o 
   1  11   0        8.26       20.45     13.08 o 
   2  11   0       22.49       34.44     14.27 o 
   3  11   0       64.89       81.28     10.97 o 
   4  11   0        0.38       14.10      7.02 o 
   5  11   0        2.65        6.32      6.79 o 
   6  11   0       10.09        7.89      6.82 o 
   7  11   0        4.96       13.79      9.02 o 
  -2  12   0        5.59       20.58     14.11 o 
  -1  12   0        9.04       12.35     14.75 o 
   0  12   0       11.00       23.29     21.27 o 
   1  12   0       15.09       36.80     10.48 o 
   2  12   0        0.58        5.63     10.07 o 
   4  12   0       50.55       84.47     25.84 o 
   5  12   0        4.21       19.27     13.67 o 
   6  12   0       14.74       10.38     10.54 o 
   1  13   0        7.29       14.43     11.78 o 
   2  13   0       60.65       70.84     18.45 o 
  -5 -12   1       16.64       26.30     12.19 o 
  -4 -12   1        8.17       17.65      8.80 o 
  -3 -12   1        3.40        6.09      7.79 o 
  -2 -12   1        0.14        7.03      9.10 o 
  -1 -12   1        0.60       -1.76     13.31 o 
   0 -12   1        0.23        4.18      7.60 o 
   1 -12   1        2.99       30.53     16.12 o 
   2 -12   1       17.00       23.09     12.92 o 
  -7 -11   1        3.44        3.09      6.48 o 
  -6 -11   1       20.29       22.46      8.20 o 
  -5 -11   1        5.23       17.16     11.62 o 
  -4 -11   1       14.00       46.89     13.35 o 
  -3 -11   1        0.15        2.81      7.22 o 
  -2 -11   1       12.71       39.86     20.67 o 
  -1 -11   1       45.86       45.42     11.17 o 
   0 -11   1        3.00       11.90      7.70 o 
   1 -11   1        0.29       21.74     10.11 o 
   2 -11   1       13.80       33.29     14.52 o 
   3 -11   1        0.48       -4.62     13.26 o 
   4 -11   1        0.27       12.32      8.00 o 
  -8 -10   1       58.64       63.24     10.96 o 
  -7 -10   1       21.06       36.42     13.62 o 
  -6 -10   1       11.70       23.04      7.38 o 
  -5 -10   1       38.71       38.33      8.69 o 
  -4 -10   1        9.80       20.33      7.45 o 
  -3 -10   1       40.44       42.61      8.12 o 
  -2 -10   1        0.62        4.64      7.49 o 
  -1 -10   1        0.25        6.45     12.82 o 
   0 -10   1      127.10      118.92     15.57 o 
   1 -10   1        0.28        0.89      5.74 o 
   2 -10   1       26.87       34.41     14.89 o 
   3 -10   1        2.43        7.62      6.39 o 
   4 -10   1       20.77       18.19     11.88 o 
   5 -10   1        2.45       15.14     22.13 o 
  -9  -9   1        4.61       58.44     16.94 o 
  -8  -9   1        0.35       -1.29      7.39 o 
  -7  -9   1       68.04       59.99     17.85 o 
  -6  -9   1       37.98       29.72      8.35 o 
  -5  -9   1       43.50       52.20      9.81 o 
  -4  -9   1       96.33      114.33     11.42 o 
  -3  -9   1        0.53        5.88      5.57 o 
  -2  -9   1        0.15       -4.75      4.75 o 
  -1  -9   1       48.44       39.36      6.53 o 
   0  -9   1        1.16       10.93      9.73 o 
   1  -9   1        0.04       -2.31      6.07 o 
   2  -9   1        0.40       11.21      5.61 o 
   3  -9   1       23.46       18.64     10.02 o 
   4  -9   1        1.13       -5.49      8.47 o 
   5  -9   1       20.89        7.13      8.12 o 
   6  -9   1        8.66       23.12     10.55 o 
  -9  -8   1        0.02       14.99      9.00 o 
  -8  -8   1        0.28       14.68      7.20 o 
  -7  -8   1        7.06       17.80      7.38 o 
  -6  -8   1        9.90       10.07      6.82 o 
  -5  -8   1      137.69      138.21     12.15 o 
  -4  -8   1      261.04      237.74     13.99 o 
  -3  -8   1        4.48       82.46     63.49 o 
  -2  -8   1        7.36        1.43      5.18 o 
  -1  -8   1       34.33       31.43      6.71 o 
   0  -8   1        0.20        5.25      3.63 o 
   1  -8   1       42.03       32.95      7.26 o 
   2  -8   1       58.27       68.75     10.43 o 
   3  -8   1        0.82        3.90      5.12 o 
   4  -8   1       12.61        8.09      7.10 o 
   5  -8   1       12.66       17.43     13.10 o 
   6  -8   1        1.56        2.78      8.41 o 
   7  -8   1        0.59       17.59     10.51 o 
 -10  -7   1        0.06        0.46     17.36 o 
  -9  -7   1       34.85       39.69     11.45 o 
  -8  -7   1        0.42        3.18     12.88 o 
  -7  -7   1       26.41       14.48      7.40 o 
  -6  -7   1        8.33        8.08      6.45 o 
  -5  -7   1      181.67      148.96     17.01 o 
  -4  -7   1      192.17      185.35     12.15 o 
  -3  -7   1       33.32       33.90      6.74 o 
  -2  -7   1        0.96        7.07      4.16 o 
  -1  -7   1      111.79      119.79      7.70 o 
   0  -7   1        5.46        8.98      3.53 o 
   1  -7   1      459.37      463.27     13.60 o 
   2  -7   1       52.09       57.75      7.44 o 
   3  -7   1       66.84       61.74      7.41 o 
   4  -7   1       99.12       90.68     25.19 o 
   5  -7   1       33.45       28.85     13.00 o 
   6  -7   1        0.13        5.87     15.09 o 
   7  -7   1        6.73       20.53     10.37 o 
 -10  -6   1        0.28        8.32      8.29 o 
  -9  -6   1        1.15        7.00      8.81 o 
  -8  -6   1       22.39       36.25     14.43 o 
  -7  -6   1       18.56       18.42      7.06 o 
  -6  -6   1      120.02      109.36     10.50 o 
  -5  -6   1      237.58      198.11     12.15 o 
  -4  -6   1      370.61      297.15     27.70 o 
  -3  -6   1      749.21      691.09     19.95 o 
  -2  -6   1      750.69      754.11     20.24 o 
  -1  -6   1        8.68       13.59      3.50 o 
   0  -6   1      139.59      138.64     13.54 o 
   1  -6   1       14.52       16.40      3.44 o 
   2  -6   1      623.87      617.49     15.24 o 
   3  -6   1       59.88       74.27     10.28 o 
   4  -6   1       39.51       32.11      9.35 o 
   5  -6   1       68.55       58.30     11.56 o 
   6  -6   1        0.35        4.55      7.87 o 
   7  -6   1       50.10       50.53     13.35 o 
   8  -6   1        0.98       15.41     10.11 o 
 -10  -5   1        3.89       18.14     15.55 o 
  -9  -5   1        4.60       13.68      9.13 o 
  -8  -5   1       35.71       44.15     11.06 o 
  -7  -5   1      432.86      365.87     16.53 o 
  -6  -5   1       16.26       17.04      6.35 o 
  -5  -5   1       78.27       60.49      7.85 o 
  -4  -5   1       83.33       81.74      7.90 o 
  -3  -5   1        1.13        0.28      3.81 o 
  -2  -5   1       49.11       55.22      4.41 o 
  -1  -5   1     1945.51     1905.65     38.41 o 
   0  -5   1        0.17        1.47      2.34 o 
   1  -5   1       11.96       16.50      3.19 o 
   2  -5   1       18.21       26.44      3.64 o 
   3  -5   1      530.75      527.63     13.56 o 
   4  -5   1       35.27       35.95      6.15 o 
   5  -5   1      120.57      101.24     13.86 o 
   6  -5   1      249.97      264.91     21.11 o 
   7  -5   1       23.58       34.91     10.95 o 
   8  -5   1        0.07        9.35      9.08 o 
   9  -5   1        6.02        5.96      9.23 o 
 -10  -4   1        7.22       24.72     11.02 o 
  -9  -4   1       81.54       78.70     13.69 o 
  -8  -4   1       77.07       87.17     13.67 o 
  -7  -4   1       50.00       58.85      8.41 o 
  -6  -4   1       26.43       22.24      6.40 o 
  -5  -4   1        3.09        2.41      4.25 o 
  -4  -4   1     1800.72     1709.62     34.16 o 
  -3  -4   1     3598.87     3661.41     59.64 o 
  -2  -4   1      336.62      322.65     10.91 o 
  -1  -4   1      866.71      835.17     15.98 o 
   0  -4   1       39.21       49.83      4.14 o 
   1  -4   1        4.86        3.63      2.34 o 
   2  -4   1       80.63       97.14      5.24 o 
   3  -4   1      324.72      321.15     11.77 o 
   4  -4   1       75.73       78.00      5.60 o 
   5  -4   1      245.03      235.00     12.77 o 
   6  -4   1       60.10       56.34     24.69 o 
   7  -4   1       19.86       23.45      9.54 o 
   8  -4   1       41.84       25.78     10.58 o 
   9  -4   1        0.98        9.42      9.79 o 
 -10  -3   1        3.95       12.34      8.80 o 
  -9  -3   1        3.49       13.27      8.90 o 
  -8  -3   1        2.22        1.26      8.01 o 
  -7  -3   1        6.89       11.52      7.27 o 
  -6  -3   1      242.18      210.62     11.38 o 
  -5  -3   1        1.12        3.05      3.31 o 
  -4  -3   1      183.59      154.94      6.85 o 
  -3  -3   1     3855.24     3959.61    114.55 o 
  -2  -3   1      214.54      217.39      8.25 o 
  -1  -3   1      663.06      617.49     11.98 o 
   0  -3   1      900.93      857.95     15.21 o 
   1  -3   1     1326.09     1374.51     21.73 o 
   2  -3   1      268.20      279.87      7.62 o 
   3  -3   1       57.89       55.12      4.70 o 
   4  -3   1      223.47      211.28     12.05 o 
   5  -3   1        1.01        3.17      3.80 o 
   6  -3   1        0.24        3.15      4.60 o 
   7  -3   1      385.25      385.56     17.32 o 
   8  -3   1       44.32       80.65     14.96 o 
   9  -3   1       28.10       23.87     11.67 o 
  10  -3   1      178.54      155.91     21.96 o 
 -11  -2   1       26.13       45.05     16.74 o 
 -10  -2   1       43.54       66.67     13.78 o 
  -9  -2   1      215.20      227.73     20.42 o 
  -8  -2   1       24.20       15.25      8.76 o 
  -7  -2   1       45.75       56.01     10.98 o 
  -6  -2   1      320.48      282.02     13.58 o 
  -5  -2   1        4.01        1.01      2.96 o 
  -4  -2   1      771.15      782.16     16.18 o 
  -3  -2   1       74.98       69.73      4.34 o 
  -2  -2   1     5519.84     5545.94     80.60 o 
  -1  -2   1     2893.67     3011.29     45.67 o 
   0  -2   1      149.20      136.17      4.88 o 
   1  -2   1     3420.56     3596.24     47.51 o 
   2  -2   1     4498.68     4598.57     60.51 o 
   3  -2   1      233.24      234.73      6.95 o 
   4  -2   1       27.50       25.81      3.35 o 
   5  -2   1        2.75        0.32      3.28 o 
   6  -2   1        0.98        4.76      5.07 o 
   7  -2   1       11.82       22.38      6.50 o 
   8  -2   1        7.68       15.04      6.95 o 
   9  -2   1       20.32       17.66     10.41 o 
  10  -2   1        4.83       26.80     11.82 o 
 -10  -1   1        8.41       21.99     11.38 o 
  -9  -1   1       29.28       27.80      9.92 o 
  -8  -1   1       85.11       78.91     12.57 o 
  -7  -1   1      105.28       96.43     10.82 o 
  -6  -1   1      210.14      205.13     11.72 o 
  -5  -1   1       76.68      108.03      6.37 o 
  -4  -1   1        2.66        7.25      2.66 o 
  -3  -1   1      853.29      961.98     17.06 o 
  -2  -1   1      553.14      612.94     11.41 o 
  -1  -1   1     2915.81     3059.26     44.71 o 
   0  -1   1      825.03      830.33     12.31 o 
   1  -1   1     2718.16     2871.50     37.52 o 
   2  -1   1     1696.78     1736.65     25.01 o 
   3  -1   1       65.13       57.39      3.61 o 
   4  -1   1      587.84      587.27     12.70 o 
   5  -1   1       90.33      103.90      5.88 o 
   6  -1   1       31.44       36.93      6.71 o 
   7  -1   1      456.48      418.35     17.49 o 
   8  -1   1       45.90       46.43      8.48 o 
   9  -1   1       10.36        9.75      6.85 o 
  10  -1   1      105.27       85.83     31.34 o 
 -10   0   1        6.54       14.04     10.03 o 
  -9   0   1       72.20       71.64     12.55 o 
  -8   0   1       63.06       65.81     10.26 o 
  -7   0   1       39.59       38.19      7.95 o 
  -6   0   1      884.80      839.23     42.99 o 
  -5   0   1      423.88      412.22     23.71 o 
  -4   0   1      524.30      446.84     14.16 o 
  -3   0   1       94.39      121.94      4.94 o 
  -2   0   1     2385.13     2455.02     39.80 o 
  -1   0   1      848.55      840.19     12.35 o 
   1   0   1     1731.06     1796.06     23.60 o 
   2   0   1        2.64        5.25      1.83 o 
   3   0   1     1603.29     1718.62     71.23 o 
   4   0   1       29.06       45.53      4.71 o 
   5   0   1        2.52        4.65      2.74 o 
   6   0   1       50.25       55.72      7.72 o 
   7   0   1       86.06       81.97      9.55 o 
   8   0   1       59.03       49.43      9.02 o 
   9   0   1      220.90      228.49     16.02 o 
  10   0   1        9.10       19.61      9.44 o 
 -10   1   1       23.94       28.95     10.61 o 
  -9   1   1       37.46       46.52     11.45 o 
  -8   1   1       40.66       42.75      8.47 o 
  -7   1   1      303.73      303.72     16.07 o 
  -6   1   1       57.35       60.31      8.03 o 
  -5   1   1      161.25      141.01     10.43 o 
  -4   1   1        5.51        5.74      1.79 o 
  -3   1   1      956.54      924.50     20.43 o 
  -2   1   1      190.28      171.43      7.56 o 
  -1   1   1        0.03       -0.07      1.45 o 
   0   1   1     5133.99     5593.19     86.78 o 
   1   1   1     3582.71     3618.77     50.88 o 
   2   1   1      806.33      772.81     12.94 o 
   3   1   1       14.16       19.44      2.75 o 
   4   1   1     2580.34     3181.84    146.58 o 
   5   1   1       26.11       30.96      4.15 o 
   6   1   1      159.48      211.03     12.00 o 
   7   1   1       39.65       42.29      7.94 o 
   8   1   1      327.98      347.23     20.07 o 
   9   1   1        0.30       -0.97      9.90 o 
  10   1   1        4.12       37.16     12.22 o 
  11   1   1       14.46       30.82     11.09 o 
 -10   2   1        1.12       20.93     11.61 o 
  -9   2   1        3.98       10.80      6.26 o 
  -8   2   1        4.57       14.36      5.95 o 
  -7   2   1       18.55       28.92      7.22 o 
  -6   2   1      106.30       92.69      9.71 o 
  -5   2   1      223.88      234.59     14.79 o 
  -4   2   1      212.45      207.59     10.94 o 
  -3   2   1      330.29      335.56     11.34 o 
  -2   2   1    10014.58    10626.29    132.78 o 
  -1   2   1    21244.27    22464.73    272.36 o 
   0   2   1     6927.39     7279.63     90.31 o 
   1   2   1       55.36       63.44      2.91 o 
   2   2   1      395.34      383.62      8.25 o 
   3   2   1     3301.76     3382.57     46.38 o 
   4   2   1      471.28      537.05     12.43 o 
   5   2   1      129.83      164.07      7.40 o 
   6   2   1       28.25       42.06      5.45 o 
   7   2   1        7.41        7.91      5.66 o 
   8   2   1       15.25       17.31      7.59 o 
   9   2   1      121.16      150.35     17.48 o 
  10   2   1       40.21       58.53     12.63 o 
  11   2   1        2.46        5.34      8.52 o 
 -10   3   1       26.93       30.80     21.93 o 
  -9   3   1        0.57       -7.94     14.23 o 
  -8   3   1       45.23       57.01      9.66 o 
  -7   3   1       17.11       11.50      9.75 o 
  -6   3   1       13.68       22.46      6.41 o 
  -5   3   1       41.26       64.38      7.77 o 
  -4   3   1       21.89       17.33      4.61 o 
  -3   3   1      209.09      223.63      6.74 o 
  -2   3   1     2584.78     2692.14     38.23 o 
  -1   3   1      450.85      485.35     12.66 o 
   0   3   1      311.22      312.58      7.72 o 
   1   3   1      336.85      341.61      7.85 o 
   2   3   1       13.60       17.39      2.48 o 
   3   3   1      459.96      436.56     10.13 o 
   4   3   1      205.81      212.26      7.66 o 
   5   3   1      390.66      411.97     11.81 o 
   6   3   1      317.45      285.49     10.65 o 
   7   3   1      194.59      181.29     11.26 o 
   8   3   1        1.61       -3.67      5.83 o 
   9   3   1        0.99       -0.27      7.28 o 
  10   3   1       21.08       26.83     10.56 o 
  11   3   1      133.81      142.92     18.20 o 
  -9   4   1        2.67       18.13     10.61 o 
  -8   4   1        8.99       14.93      9.26 o 
  -7   4   1       12.65       11.80      5.99 o 
  -6   4   1       42.54       40.21      7.59 o 
  -5   4   1       11.38       15.15      5.56 o 
  -4   4   1       27.50       27.03      5.65 o 
  -3   4   1       24.32       22.04      3.06 o 
  -2   4   1      287.31      311.87     10.65 o 
  -1   4   1      364.78      331.13      9.12 o 
   0   4   1      514.89      511.19     11.48 o 
   1   4   1      809.93      804.78     24.97 o 
   2   4   1     2223.57     2061.84     30.81 o 
   3   4   1      137.06      135.48      5.55 o 
   4   4   1      408.74      426.50     10.83 o 
   5   4   1       28.72       26.86      5.35 o 
   6   4   1       99.49      104.59      8.85 o 
   7   4   1       61.26       54.76     11.04 o 
   8   4   1      100.02      104.99     17.09 o 
   9   4   1       18.80       16.98      8.73 o 
  10   4   1       12.81       20.51     10.21 o 
  11   4   1      113.72      104.22     16.67 o 
  -9   5   1        9.42       20.33     10.15 o 
  -8   5   1        4.81       18.64     13.61 o 
  -7   5   1        0.01       14.76      9.98 o 
  -6   5   1        1.39        5.00      5.32 o 
  -5   5   1        5.77        1.60      4.82 o 
  -4   5   1       19.75       27.74     11.42 o 
  -3   5   1      705.17      646.79     14.91 o 
  -2   5   1     2774.55     2741.45     41.39 o 
  -1   5   1        0.41        1.71      2.40 o 
   0   5   1        6.02        7.29      2.53 o 
   1   5   1      483.33      493.75     11.93 o 
   2   5   1      166.40      184.24      6.79 o 
   3   5   1        0.35        5.87      2.49 o 
   4   5   1       52.68       48.02      5.87 o 
   5   5   1        3.43        6.09      4.05 o 
   6   5   1       37.55       34.15      6.60 o 
   7   5   1        5.13        4.34      6.23 o 
   8   5   1       11.55       12.76      7.94 o 
   9   5   1        0.17        3.07      8.06 o 
  10   5   1        7.67       37.50     18.99 o 
  11   5   1       61.88      117.03     24.82 o 
  -8   6   1       18.72       38.38     12.15 o 
  -7   6   1        0.61       20.59      9.70 o 
  -6   6   1       17.08       10.96      9.79 o 
  -5   6   1        1.90        7.84      5.02 o 
  -4   6   1      159.16      136.60     10.68 o 
  -3   6   1      434.42      389.61     20.51 o 
  -2   6   1      108.67      110.44      6.56 o 
  -1   6   1       36.78       45.28      6.52 o 
   0   6   1       76.99       91.31      6.80 o 
   1   6   1       18.19       39.31      9.03 o 
   2   6   1       59.15       67.33      7.14 o 
   3   6   1      704.31      745.49     19.81 o 
   4   6   1      635.72      587.44     19.70 o 
   5   6   1      264.61      245.72     12.58 o 
   6   6   1      487.02      407.02     16.43 o 
   7   6   1       10.10        5.62      5.66 o 
   8   6   1       54.64       59.18      9.33 o 
   9   6   1       45.02       48.67     11.86 o 
  10   6   1        0.08        7.97      9.40 o 
  -8   7   1        7.65       23.51     12.94 o 
  -7   7   1       18.00       28.47     11.22 o 
  -6   7   1        1.92        5.26      8.23 o 
  -5   7   1       35.94       35.41     10.70 o 
  -4   7   1       80.29       57.15     15.11 o 
  -3   7   1       26.36       31.69      6.85 o 
  -2   7   1      183.00      181.31      8.66 o 
  -1   7   1        5.25        7.86      4.06 o 
   0   7   1      486.82      480.14     13.99 o 
   1   7   1       78.44       85.32      6.69 o 
   2   7   1      871.48      920.51     23.16 o 
   3   7   1      290.75      301.70     13.02 o 
   4   7   1      437.24      401.73     15.48 o 
   5   7   1        0.80        2.01      5.10 o 
   6   7   1       90.46       87.91      9.36 o 
   7   7   1        9.35        4.84      5.36 o 
   8   7   1        1.34       16.10      6.93 o 
   9   7   1        3.68       10.67     18.25 o 
  10   7   1       10.90       15.37      9.03 o 
  -7   8   1       29.91       35.97     11.41 o 
  -6   8   1        0.31       16.08      9.29 o 
  -5   8   1       32.13       17.41      8.90 o 
  -4   8   1       23.17       17.79      8.06 o 
  -3   8   1       72.43       48.22      9.73 o 
  -2   8   1        7.33       11.17      3.81 o 
  -1   8   1        8.51       21.72      5.97 o 
   0   8   1       46.99       41.20      6.06 o 
   1   8   1      125.37      138.41     11.52 o 
   2   8   1       20.65       17.34      6.20 o 
   3   8   1       41.62       50.63      7.41 o 
   4   8   1      145.66      143.27     11.01 o 
   5   8   1       35.57       37.65      7.63 o 
   6   8   1      204.20      202.99     16.35 o 
   7   8   1        0.86       11.74      8.27 o 
   8   8   1       44.03       39.72      8.85 o 
   9   8   1        0.03        1.94      7.69 o 
  10   8   1      162.85      140.37     22.59 o 
  -6   9   1       11.74        2.53      8.60 o 
  -5   9   1        6.18       11.52      9.06 o 
  -4   9   1        0.02        1.56      4.46 o 
  -3   9   1        0.90       13.37      8.12 o 
  -2   9   1       13.91       17.83     14.73 o 
  -1   9   1       51.89       59.58      6.80 o 
   0   9   1      240.60      252.01     11.85 o 
   1   9   1       10.76       15.28      6.15 o 
   2   9   1      213.34      204.85     15.63 o 
   3   9   1       80.57       79.92      9.29 o 
   4   9   1       51.02       68.69      9.29 o 
   5   9   1      528.84      471.15     19.51 o 
   6   9   1        2.03        6.80      5.59 o 
   7   9   1        7.80        2.29      5.76 o 
   8   9   1        6.58       11.87      7.60 o 
   9   9   1        0.25       15.06      6.78 o 
  -5  10   1        1.25       13.12     13.20 o 
  -4  10   1       10.24       16.18     15.13 o 
  -3  10   1        2.01        1.84      6.95 o 
  -2  10   1        1.74       10.15      7.38 o 
  -1  10   1       19.20       19.54      8.30 o 
   0  10   1       11.95       14.59      8.76 o 
   1  10   1        0.53        7.90      5.99 o 
   2  10   1        6.26        7.23      5.61 o 
   3  10   1        1.02        6.94      5.75 o 
   4  10   1       43.84       63.48      9.87 o 
   5  10   1       13.82       25.45     10.65 o 
   6  10   1       43.49       46.75      8.58 o 
   7  10   1        1.56       13.28     13.51 o 
   8  10   1       23.86       35.62     11.87 o 
   9  10   1        1.09       32.08     18.38 o 
  -4  11   1        0.02       -2.07      5.60 o 
  -3  11   1        0.49       -1.33      9.37 o 
  -2  11   1        8.90       16.97     11.62 o 
  -1  11   1       43.38       26.84     13.35 o 
   0  11   1        6.36       13.23      7.93 o 
   1  11   1        0.54       10.26      7.91 o 
   2  11   1        0.06       -2.74      6.13 o 
   3  11   1        0.04        0.09      6.24 o 
   4  11   1        1.15        3.67     11.68 o 
   5  11   1       53.73       65.68     12.90 o 
   6  11   1       22.72       26.06     10.21 o 
   7  11   1        1.33        5.12      7.79 o 
   8  11   1        0.00        6.36     13.15 o 
   0  12   1       12.91       18.82     10.18 o 
   1  12   1       13.88       14.68     11.00 o 
   2  12   1        1.11       -6.56     13.65 o 
   3  12   1        9.16       14.77     15.37 o 
   4  12   1      104.24      103.61     16.28 o 
   5  12   1        3.76       15.10      9.57 o 
   6  12   1        0.01       10.00      8.85 o 
   1  13   1        3.93       21.56     14.06 o 
   2  13   1       36.46       35.30     14.45 o 
  -4 -12   2        2.45       12.76     14.91 o 
  -3 -12   2        4.38       24.86      9.70 o 
  -2 -12   2       10.96       27.60      9.30 o 
  -1 -12   2        1.18        2.00      8.72 o 
   0 -12   2       39.51       73.07     29.41 o 
   1 -12   2        4.68       22.48     16.94 o 
  -6 -11   2       21.12       17.54      6.41 o 
  -5 -11   2        8.61       24.87      9.37 o 
  -4 -11   2        0.43        6.36      8.35 o 
  -3 -11   2       11.26       16.20     10.96 o 
  -2 -11   2        6.18       11.68      7.56 o 
  -1 -11   2       50.43       49.30     10.81 o 
   0 -11   2       60.13       75.02     12.90 o 
   1 -11   2        3.32       25.32     10.17 o 
   2 -11   2       37.88       49.73     16.33 o 
   3 -11   2       16.52       51.72     17.77 o 
  -7 -10   2      146.70      155.79     22.69 o 
  -6 -10   2       58.97       77.12     11.71 o 
  -5 -10   2        7.33        4.39      9.33 o 
  -4 -10   2       20.90       20.67      6.46 o 
  -3 -10   2        0.54       -3.66      6.62 o 
  -2 -10   2       13.23        8.71      8.68 o 
  -1 -10   2       12.43       33.03      9.32 o 
   0 -10   2       52.54       29.95     11.48 o 
   1 -10   2       25.35       44.97     10.26 o 
   2 -10   2       81.60       84.92     11.66 o 
   3 -10   2        0.05        2.09      6.82 o 
   4 -10   2        0.04        3.86      7.47 o 
   5 -10   2        0.02        6.84      6.31 o 
  -8  -9   2       33.89       35.83      9.79 o 
  -7  -9   2        1.83        6.69      7.56 o 
  -6  -9   2        9.15       14.65      7.67 o 
  -5  -9   2       60.39       78.55     11.42 o 
  -4  -9   2        8.19       11.69      6.20 o 
  -3  -9   2        6.30        6.97      5.94 o 
  -2  -9   2        3.31        5.79      6.38 o 
  -1  -9   2        5.22       10.11      7.08 o 
   0  -9   2       22.81       21.61      7.11 o 
   1  -9   2       24.18       28.88      8.00 o 
   2  -9   2        2.82        5.90      6.68 o 
   3  -9   2       13.28       23.12     11.11 o 
   4  -9   2       36.83       25.33     16.27 o 
   5  -9   2       22.45       19.52     15.65 o 
   6  -9   2        5.14       10.05      7.23 o 
  -9  -8   2       38.34       70.66     24.15 o 
  -8  -8   2        0.19       12.89      7.82 o 
  -7  -8   2        1.97       15.51      9.38 o 
  -6  -8   2      193.27      188.86     16.94 o 
  -5  -8   2      471.24      380.13     18.00 o 
  -4  -8   2       51.31       58.63      8.96 o 
  -3  -8   2        0.56        0.87      4.98 o 
  -2  -8   2       81.68       93.70     10.85 o 
  -1  -8   2        5.25        9.47      4.58 o 
   0  -8   2        0.33        4.28      6.67 o 
   1  -8   2        9.42        9.34      5.11 o 
   2  -8   2      117.74      108.88     11.41 o 
   3  -8   2        5.56        0.66      9.60 o 
   4  -8   2        7.94        7.38      9.40 o 
   5  -8   2       12.87        6.84      7.54 o 
   6  -8   2        2.39       12.38      9.15 o 
   7  -8   2       16.87       31.37     10.57 o 
  -9  -7   2       14.72       26.15     11.21 o 
  -8  -7   2        0.28        6.04      8.02 o 
  -7  -7   2       11.58       13.79      6.75 o 
  -6  -7   2       41.12       43.85      8.63 o 
  -5  -7   2      305.18      285.70     17.92 o 
  -4  -7   2      218.79      257.89     16.48 o 
  -3  -7   2       39.37       24.24      6.87 o 
  -2  -7   2       41.41       53.50      7.59 o 
  -1  -7   2       85.54       99.55      7.94 o 
   0  -7   2       19.56       22.18      4.41 o 
   1  -7   2        0.58        6.69      4.50 o 
   2  -7   2        6.81       17.50      5.71 o 
   3  -7   2       17.75       17.56      6.01 o 
   4  -7   2        0.11        0.44      6.07 o 
   5  -7   2       10.43       10.35      7.23 o 
   6  -7   2       60.82       50.30     16.86 o 
   7  -7   2       79.50       70.26     15.08 o 
 -10  -6   2       11.00       36.27     15.41 o 
  -9  -6   2       15.06       19.87     10.49 o 
  -8  -6   2        2.35       10.74     13.59 o 
  -7  -6   2       11.59       10.71      7.43 o 
  -6  -6   2      399.78      349.81     16.15 o 
  -5  -6   2       59.96       66.45      9.02 o 
  -4  -6   2      788.07      679.38     30.82 o 
  -3  -6   2       66.17       56.73      7.29 o 
  -2  -6   2       48.88       49.36      6.43 o 
  -1  -6   2        7.51       13.61      4.12 o 
   0  -6   2      136.92      152.19     12.94 o 
   1  -6   2       42.59       55.31      5.46 o 
   2  -6   2       51.71       68.60      7.54 o 
   3  -6   2      116.12      136.32      9.95 o 
   4  -6   2       79.82       77.65     11.99 o 
   5  -6   2        9.03        4.57      6.70 o 
   6  -6   2       81.58       61.64     13.37 o 
   7  -6   2        5.48       -2.88      7.59 o 
   8  -6   2        0.58       -0.25      8.46 o 
 -10  -5   2        2.23       30.53     12.31 o 
  -9  -5   2        0.78       -1.62      7.98 o 
  -8  -5   2       93.19       96.99     14.68 o 
  -7  -5   2       77.32       54.31      9.39 o 
  -6  -5   2       58.37       52.53     10.43 o 
  -5  -5   2       45.33       47.88      7.56 o 
  -4  -5   2      260.15      249.56     12.22 o 
  -3  -5   2      263.69      273.37     11.71 o 
  -2  -5   2     1000.74     1049.01     20.08 o 
  -1  -5   2        1.11        2.64      2.83 o 
   0  -5   2      416.78      427.04     13.58 o 
   1  -5   2        6.10        7.55      2.70 o 
   2  -5   2        1.77        3.13      2.81 o 
   3  -5   2        0.09        6.56      3.07 o 
   4  -5   2        2.49        4.90      4.10 o 
   5  -5   2      114.46      115.94     14.45 o 
   6  -5   2       43.43       42.85     11.23 o 
   7  -5   2       96.31      105.31     16.80 o 
   8  -5   2        7.00       -3.40      7.58 o 
   9  -5   2        0.42       35.13     12.49 o 
 -10  -4   2        2.50       10.84      8.23 o 
  -9  -4   2        8.52       21.31     13.34 o 
  -8  -4   2       53.78       37.73     18.54 o 
  -7  -4   2       29.30       30.52      9.65 o 
  -6  -4   2       11.39       12.12      5.75 o 
  -5  -4   2        7.23        7.34      4.55 o 
  -4  -4   2      171.55      161.49      9.68 o 
  -3  -4   2      114.86      100.28      7.36 o 
  -2  -4   2       92.17       98.11      5.67 o 
  -1  -4   2     1505.30     1478.64     24.76 o 
   0  -4   2      119.78      126.44      5.41 o 
   1  -4   2       93.01       85.62      4.82 o 
   2  -4   2      702.54      678.51     14.34 o 
   3  -4   2        8.89        6.97      2.59 o 
   4  -4   2        0.26        5.20      2.86 o 
   5  -4   2       81.73       81.37     12.61 o 
   6  -4   2      944.22      884.43    104.42 o 
   7  -4   2       11.35        8.16      8.71 o 
   8  -4   2       10.55       11.15      8.71 o 
   9  -4   2       24.18       16.79     10.82 o 
 -10  -3   2        0.47        2.80      7.37 o 
  -9  -3   2       68.27       51.85     12.84 o 
  -8  -3   2       20.31       14.41      8.30 o 
  -7  -3   2       61.98       68.44     12.04 o 
  -6  -3   2      106.21      108.35      9.34 o 
  -5  -3   2      163.57      186.51     10.56 o 
  -4  -3   2       10.67       24.50      4.15 o 
  -3  -3   2      740.13      721.84     17.95 o 
  -2  -3   2      592.30      507.67     13.62 o 
  -1  -3   2      228.05      215.55      9.30 o 
   0  -3   2      113.70      112.04      4.67 o 
   1  -3   2     1077.72     1013.12     20.56 o 
   2  -3   2       33.49       30.78      2.91 o 
   3  -3   2        4.69        5.32      2.76 o 
   4  -3   2       30.03       27.87      3.62 o 
   5  -3   2       70.78       69.03      7.31 o 
   6  -3   2      465.40      450.78     23.35 o 
   7  -3   2        0.19        0.47      7.31 o 
   8  -3   2       12.42       13.75     12.38 o 
   9  -3   2       29.96       42.65     13.93 o 
  10  -3   2       27.63       66.76     16.87 o 
 -10  -2   2       65.07       53.98     12.56 o 
  -9  -2   2        2.80        3.41      8.97 o 
  -8  -2   2        0.01       -3.54      7.93 o 
  -7  -2   2       25.85       44.03      9.95 o 
  -6  -2   2      258.13      247.82     16.55 o 
  -5  -2   2      122.32      128.47      9.81 o 
  -4  -2   2        0.38        1.85      2.59 o 
  -3  -2   2      574.61      605.18     13.01 o 
  -2  -2   2      512.55      436.07      9.61 o 
  -1  -2   2     2948.32     2991.12     43.14 o 
   0  -2   2    11010.08    11546.91    142.72 o 
   1  -2   2       21.25       25.44      2.20 o 
   2  -2   2       67.59       73.80      3.71 o 
   3  -2   2      859.36      894.25     16.50 o 
   4  -2   2      112.85      103.44      7.01 o 
   5  -2   2      276.37      285.58      9.36 o 
   6  -2   2        5.37       13.60      5.13 o 
   7  -2   2      232.47      209.71     17.57 o 
   8  -2   2        1.83       -0.19      8.15 o 
   9  -2   2       73.53       93.57     17.13 o 
  10  -2   2      289.89      343.91     28.91 o 
 -10  -1   2        0.04       14.53      8.72 o 
  -9  -1   2      192.77      172.81     18.99 o 
  -8  -1   2       52.40       38.61     10.47 o 
  -7  -1   2       14.01       19.34      7.72 o 
  -6  -1   2      256.44      258.61     13.65 o 
  -5  -1   2     1402.50     1504.09     27.43 o 
  -4  -1   2      593.02      595.69     13.83 o 
  -3  -1   2     1207.75     1244.88     21.28 o 
  -2  -1   2       68.68       68.95      3.95 o 
  -1  -1   2     4245.00     4291.12     55.12 o 
   0  -1   2     4294.67     4422.03     56.26 o 
   1  -1   2     1689.95     1809.56     28.89 o 
   2  -1   2      161.09      152.33      4.74 o 
   3  -1   2      110.65      111.35      6.21 o 
   4  -1   2      763.32      755.92     15.30 o 
   5  -1   2      205.14      197.66      9.04 o 
   6  -1   2        9.39       12.98      4.88 o 
   7  -1   2      112.18      122.21     10.69 o 
   8  -1   2      144.54      144.10     12.46 o 
   9  -1   2       68.27       78.77     15.12 o 
  10  -1   2      186.67      177.98     22.49 o 
 -10   0   2       42.70       59.38     29.90 o 
  -9   0   2      126.48      119.96     21.23 o 
  -8   0   2        7.33       18.22      8.00 o 
  -7   0   2     1076.09      970.53     28.65 o 
  -6   0   2        2.69        6.80      7.28 o 
  -5   0   2      106.31      123.85     11.35 o 
  -4   0   2      155.30      160.14      8.97 o 
  -3   0   2      285.98      278.85      9.99 o 
  -2   0   2       25.89       30.99      2.39 o 
  -1   0   2       19.14       21.57      1.91 o 
   0   0   2     1619.02     1523.30     20.51 o 
   1   0   2     4287.74     4148.96     52.38 o 
   2   0   2      246.27      227.15      5.78 o 
   3   0   2     1123.97     1389.34     26.39 o 
   4   0   2      187.28      212.49      7.00 o 
   5   0   2       42.39       46.18      4.95 o 
   6   0   2       30.69       39.72      5.07 o 
   7   0   2      336.55      328.95     15.23 o 
   8   0   2      165.67      156.45     12.65 o 
   9   0   2        0.01        8.69      6.95 o 
  10   0   2       20.34       11.89     15.66 o 
  11   0   2        1.44       38.83     16.21 o 
 -10   1   2        1.16       14.76      8.42 o 
  -9   1   2       55.66       51.05     11.26 o 
  -8   1   2        0.55        6.70      5.99 o 
  -7   1   2      151.94      152.73     12.58 o 
  -6   1   2       23.00       28.25      7.23 o 
  -5   1   2      624.25      581.44     18.57 o 
  -4   1   2      639.33      636.46     18.59 o 
  -3   1   2      411.51      443.60     13.24 o 
  -2   1   2      504.53      473.26     12.59 o 
  -1   1   2       77.80       74.61      3.49 o 
   0   1   2        2.43        2.22      0.96 o 
   1   1   2     5990.73     6132.65     95.10 o 
   2   1   2      261.60      252.68     11.43 o 
   3   1   2      983.70     1108.44     18.64 o 
   4   1   2       77.50      100.32      5.63 o 
   5   1   2       64.30       77.76      5.67 o 
   6   1   2      531.31      613.74     17.37 o 
   7   1   2        1.67        5.47      5.77 o 
   8   1   2       11.42       23.15      7.70 o 
   9   1   2        0.12        0.94      7.04 o 
  10   1   2      196.94      213.85     27.14 o 
  11   1   2      163.34      163.49     27.69 o 
 -10   2   2        0.45       19.36     12.74 o 
  -9   2   2       11.97       16.08      6.97 o 
  -8   2   2       31.81       29.32      7.64 o 
  -7   2   2       27.54       36.75      7.69 o 
  -6   2   2      559.99      501.23     19.16 o 
  -5   2   2       36.30       37.09      6.85 o 
  -4   2   2      501.11      516.25     16.34 o 
  -3   2   2     1964.52     2008.05     44.93 o 
  -2   2   2       99.68      108.00     12.85 o 
  -1   2   2       81.24       73.38      3.65 o 
   0   2   2      627.67      597.24     10.22 o 
   1   2   2      721.45      700.98     11.31 o 
   2   2   2     1296.82     1363.89     20.42 o 
   3   2   2      339.18      308.85      8.23 o 
   4   2   2     2825.81     3009.89     43.65 o 
   5   2   2        0.03       -2.11      2.11 o 
   6   2   2        1.49       -3.23      3.23 o 
   7   2   2        1.54        6.33      4.36 o 
   8   2   2     1051.39     1116.54     36.70 o 
   9   2   2      128.85      133.21     15.47 o 
  10   2   2       13.42       27.56     10.11 o 
  11   2   2        1.83       17.70     10.49 o 
 -10   3   2       68.33       48.93     22.55 o 
  -9   3   2       18.61       22.56      8.29 o 
  -8   3   2       40.79       34.52     13.37 o 
  -7   3   2       28.96       24.23      7.37 o 
  -6   3   2      497.00      394.64     17.43 o 
  -5   3   2      150.81      158.18     10.91 o 
  -4   3   2       42.32       52.24      6.71 o 
  -3   3   2       48.28       59.08      6.24 o 
  -2   3   2     3788.12     3996.67     54.45 o 
  -1   3   2     2476.43     2448.87     34.78 o 
   0   3   2     4783.55     4999.38     64.44 o 
   1   3   2      867.56      805.80     13.69 o 
   2   3   2      830.63      777.26     13.94 o 
   3   3   2      180.68      177.13      6.22 o 
   4   3   2       70.42       83.90      5.22 o 
   5   3   2       84.97       97.16      6.41 o 
   6   3   2       71.00       63.75      6.38 o 
   7   3   2      248.70      230.05     12.29 o 
   8   3   2        0.51       -4.50      6.26 o 
   9   3   2       54.83       72.25     12.70 o 
  10   3   2        1.60       12.78      9.21 o 
  11   3   2       97.80      125.43     18.40 o 
  -9   4   2        5.96       12.02      9.96 o 
  -8   4   2        0.01       -1.97      6.92 o 
  -7   4   2       10.25        8.08      6.04 o 
  -6   4   2       39.44       38.04      7.60 o 
  -5   4   2      220.33      198.97     19.25 o 
  -4   4   2       15.61       16.34      5.23 o 
  -3   4   2       18.46       13.96      2.73 o 
  -2   4   2     7796.53     8311.20    107.99 o 
  -1   4   2       50.50       48.50      3.96 o 
   0   4   2       41.59       55.52      4.06 o 
   1   4   2      937.21      886.30     15.95 o 
   2   4   2      220.23      174.98      6.11 o 
   3   4   2      630.71      624.84     13.22 o 
   4   4   2        3.64        3.14      2.47 o 
   5   4   2      514.92      495.34     15.06 o 
   6   4   2       81.44       75.17      7.66 o 
   7   4   2      110.49      113.44     10.15 o 
   8   4   2      256.90      227.63     16.65 o 
   9   4   2        9.33        8.17      7.88 o 
  10   4   2       59.25       40.82     14.66 o 
  11   4   2      172.87      156.96     19.22 o 
  -9   5   2       25.09       18.47     13.67 o 
  -8   5   2        0.00        3.45     10.24 o 
  -7   5   2      113.59      116.95     12.67 o 
  -6   5   2        5.86       12.54      5.97 o 
  -5   5   2        0.07       -0.38      4.13 o 
  -4   5   2      470.96      464.40     23.50 o 
  -3   5   2      296.04      296.66     20.33 o 
  -2   5   2      309.77      288.00      9.50 o 
  -1   5   2        1.58        0.70      2.59 o 
   0   5   2        0.28        0.19      2.20 o 
   1   5   2     1877.21     1859.12     29.43 o 
   2   5   2      178.25      142.94      7.61 o 
   3   5   2      992.10      960.43     18.46 o 
   4   5   2      430.35      439.32     11.53 o 
   5   5   2       90.70       91.45      7.84 o 
   6   5   2        4.46        4.84      4.43 o 
   7   5   2      404.45      355.87     17.69 o 
   8   5   2       15.48       13.80      6.72 o 
   9   5   2      103.01       82.64     13.27 o 
  10   5   2       24.24       33.28     15.58 o 
  11   5   2      147.33      149.97     20.03 o 
  -8   6   2       12.65       26.21     11.71 o 
  -7   6   2        5.37        7.02      8.17 o 
  -6   6   2        1.71       16.23      6.21 o 
  -5   6   2       81.09      103.32     12.77 o 
  -4   6   2      166.58      152.60     11.53 o 
  -3   6   2      159.15      167.13     10.71 o 
  -2   6   2     1509.23     1544.10     28.45 o 
  -1   6   2       65.79       67.91      5.78 o 
   0   6   2      174.27      192.40      7.98 o 
   1   6   2      568.45      606.84     14.41 o 
   2   6   2      590.42      636.33     24.57 o 
   3   6   2      232.10      241.27     17.57 o 
   4   6   2      125.49      130.06      9.56 o 
   5   6   2       16.11       21.90      5.49 o 
   6   6   2       28.71       31.97      9.02 o 
   7   6   2       10.03       12.76      6.26 o 
   8   6   2        0.75       14.55      6.41 o 
   9   6   2       62.63       97.48     14.70 o 
  10   6   2       14.57       20.86     10.91 o 
  11   6   2       12.23       35.94     17.93 o 
  -8   7   2       18.62       21.36     13.47 o 
  -7   7   2        8.45        8.88      8.81 o 
  -6   7   2        1.30        2.75     11.28 o 
  -5   7   2       60.35       51.84     11.65 o 
  -4   7   2      750.19      653.21     30.01 o 
  -3   7   2     1679.62     1540.20     41.11 o 
  -2   7   2      228.24      220.79      9.33 o 
  -1   7   2       25.90       36.95      5.20 o 
   0   7   2       90.00      109.53      9.18 o 
   1   7   2       10.45        7.94      4.58 o 
   2   7   2       25.46       37.62      7.06 o 
   3   7   2       19.38       37.09     15.33 o 
   4   7   2        7.63       18.91      8.18 o 
   5   7   2      165.64      177.68     11.51 o 
   6   7   2       77.38       80.65     11.22 o 
   7   7   2       20.18       19.05      6.11 o 
   8   7   2        4.24        6.22      5.99 o 
   9   7   2      122.25      105.07     14.16 o 
  10   7   2        2.12       12.17      9.91 o 
  -7   8   2       43.40       46.40     13.10 o 
  -6   8   2        5.12       18.14      9.68 o 
  -5   8   2       10.36        7.52     10.40 o 
  -4   8   2      106.80       87.66     31.38 o 
  -3   8   2        8.70       14.17      5.67 o 
  -2   8   2        0.77        2.02      4.68 o 
  -1   8   2      105.78      118.03     10.26 o 
   0   8   2      104.68       98.32      7.77 o 
   1   8   2        0.86        7.68      4.02 o 
   2   8   2      196.43      196.73     11.37 o 
   3   8   2       99.03       97.72      8.79 o 
   4   8   2      210.48      205.74     12.09 o 
   5   8   2      136.73      119.88     10.61 o 
   6   8   2      128.70      133.67     11.34 o 
   7   8   2       56.84       58.53      8.97 o 
   8   8   2       65.76       54.42      9.53 o 
   9   8   2        5.37       14.53      7.20 o 
  10   8   2       21.78       43.95     15.64 o 
  -6   9   2        1.92       -3.23      8.45 o 
  -5   9   2        0.07      124.55     21.75 o 
  -4   9   2        3.62       29.10     32.17 o 
  -3   9   2       34.63       32.32     18.46 o 
  -2   9   2       66.34       62.02     11.57 o 
  -1   9   2      255.16      270.73     24.87 o 
   0   9   2      454.56      417.98     19.06 o 
   1   9   2      348.73      350.09     14.94 o 
   2   9   2       90.75       94.46      9.34 o 
   3   9   2       10.19        8.03      5.30 o 
   4   9   2       14.59        9.28      5.88 o 
   5   9   2      162.73      171.01     18.60 o 
   6   9   2       58.71       76.03     13.94 o 
   7   9   2        1.28       16.20      6.16 o 
   8   9   2       10.37       18.16      9.26 o 
   9   9   2       13.67       16.78      9.05 o 
  -5  10   2        0.07        5.57      9.98 o 
  -4  10   2        0.79        6.84      7.53 o 
  -3  10   2        3.62       10.00      9.65 o 
  -2  10   2       19.52       24.96      8.59 o 
  -1  10   2        7.14       14.29     12.42 o 
   0  10   2       12.48       12.83      6.65 o 
   1  10   2       21.84       34.05      7.45 o 
   2  10   2        4.63        8.04      5.49 o 
   3  10   2       71.34       81.21      9.84 o 
   4  10   2        4.08        8.26      9.31 o 
   5  10   2       33.13       42.28     11.79 o 
   6  10   2      103.59       90.53     15.05 o 
   7  10   2        1.85        0.37      8.11 o 
   8  10   2       13.65        9.19      8.35 o 
   9  10   2       11.28       39.69     19.69 o 
  -4  11   2        0.80       -5.33      8.32 o 
  -3  11   2        6.14       11.00     13.10 o 
  -2  11   2        2.85       17.77     15.09 o 
   1  11   2       25.84       36.79     10.93 o 
   2  11   2       26.17       26.60     10.02 o 
   3  11   2        1.53        1.13      9.13 o 
   4  11   2       18.44       21.62     13.81 o 
   5  11   2       61.57       60.43     13.54 o 
   6  11   2        6.15       -4.35      8.90 o 
   7  11   2        0.39        9.11      7.93 o 
   8  11   2        4.60        8.87      9.97 o 
   1  12   2       28.73       68.51     21.11 o 
   2  12   2       10.66       15.98     14.91 o 
   3  12   2        1.27       -0.70      7.73 o 
   4  12   2       21.74       33.09     12.00 o 
   5  12   2        0.33       10.24     10.05 o 
   6  12   2       16.83        9.44     21.84 o 
   7  12   2       10.84       11.75     11.43 o 
   1  13   2        1.71        8.25     12.21 o 
   2  13   2       18.50       42.53     19.05 o 
   3  13   2        0.10        7.23     15.53 o 
   4  13   2        9.73       21.85      9.89 o 
   5  13   2        4.75       16.44     11.09 o 
  -3 -12   3        0.02        3.77     13.40 o 
  -2 -12   3        0.03        5.37     16.12 o 
  -1 -12   3       32.89       36.74     11.40 o 
   0 -12   3       52.69       61.72     12.93 o 
  -6 -11   3        0.39        3.75     15.53 o 
  -5 -11   3        1.07       -0.93      7.03 o 
  -4 -11   3        1.28       11.29      8.01 o 
  -3 -11   3       15.69       44.88     23.30 o 
  -2 -11   3        7.12       24.67     16.15 o 
  -1 -11   3       62.32       76.29     14.53 o 
   0 -11   3       40.87       62.53     18.08 o 
   1 -11   3        0.52        2.24      6.98 o 
   2 -11   3       11.94       15.82     17.56 o 
   3 -11   3        0.07       10.75     12.42 o 
  -7 -10   3        2.86       21.14      7.30 o 
  -6 -10   3        0.00       15.10      7.02 o 
  -5 -10   3       23.24       31.74      7.54 o 
  -4 -10   3        0.04        9.10      7.03 o 
  -3 -10   3        4.55        9.90      8.31 o 
  -2 -10   3        2.85       20.71      9.09 o 
  -1 -10   3       16.10       36.61     12.06 o 
   0 -10   3       30.72       28.51      8.79 o 
   1 -10   3        6.67       12.27      7.15 o 
   2 -10   3       27.04       20.29      7.90 o 
   4 -10   3        6.84        9.40      8.63 o 
   5 -10   3        0.28        2.52      8.28 o 
  -8  -9   3        0.88        8.18      6.14 o 
  -7  -9   3      178.15      154.66     14.09 o 
  -6  -9   3        8.19        5.63     13.56 o 
  -5  -9   3       55.03       72.93      9.79 o 
  -4  -9   3       38.36       47.37      7.76 o 
  -3  -9   3        0.13        6.09      6.59 o 
  -2  -9   3       28.47       24.66      8.03 o 
  -1  -9   3      140.39      145.01     14.08 o 
   0  -9   3       57.17       72.21     10.81 o 
   1  -9   3      126.50      118.16     13.30 o 
   2  -9   3       13.40        6.32      6.95 o 
   3  -9   3       30.36       22.38      8.31 o 
   4  -9   3        1.27       -5.58      8.13 o 
   5  -9   3        0.08        4.68     10.16 o 
   6  -9   3       22.30       19.44     12.71 o 
  -8  -8   3       39.22       53.57     11.98 o 
  -7  -8   3       10.01       25.40      7.43 o 
  -6  -8   3        7.61        2.88      8.40 o 
  -5  -8   3       38.83       32.93      9.82 o 
  -4  -8   3        1.00        7.87      8.94 o 
  -3  -8   3       47.30       61.06     10.46 o 
  -2  -8   3       11.12       17.50      8.65 o 
  -1  -8   3        2.99       11.04      5.83 o 
   0  -8   3        5.51       14.89      5.99 o 
   1  -8   3       31.37       32.49      7.17 o 
   2  -8   3       97.91      105.47     10.26 o 
   3  -8   3       11.68       11.91      6.07 o 
   4  -8   3      107.30       53.84     30.11 o 
   5  -8   3       21.81       19.55     14.26 o 
   6  -8   3        8.19        6.07      8.04 o 
  -9  -7   3        0.31        6.99      8.26 o 
  -8  -7   3        6.96       10.47      8.72 o 
  -7  -7   3       86.59       90.93     14.06 o 
  -6  -7   3       29.70       36.01      8.15 o 
  -5  -7   3      148.15      153.56     13.08 o 
  -4  -7   3       49.88       54.53      9.91 o 
  -3  -7   3       37.75       24.45      6.36 o 
  -2  -7   3       77.26       73.71     11.23 o 
  -1  -7   3       20.20       24.61      9.66 o 
   0  -7   3        0.03        2.81      4.12 o 
   1  -7   3        1.34        4.03      4.76 o 
   2  -7   3      743.24      689.33     24.05 o 
   3  -7   3       34.21       39.02      7.27 o 
   4  -7   3       63.83       45.99     19.49 o 
   5  -7   3       61.88       38.71     16.28 o 
   6  -7   3       11.35       14.30      8.90 o 
   7  -7   3        1.02        6.65      9.49 o 
  -9  -6   3       24.32        6.96     17.23 o 
  -8  -6   3        0.88       22.67     11.49 o 
  -7  -6   3      160.36      135.64     12.59 o 
  -6  -6   3        8.04       11.40      5.83 o 
  -5  -6   3       47.71       43.98      8.50 o 
  -4  -6   3      108.62       98.61     10.02 o 
  -3  -6   3      161.56      171.46     16.68 o 
  -2  -6   3       36.07       34.19      5.58 o 
  -1  -6   3      557.26      517.13     14.86 o 
   0  -6   3      119.52      135.52      7.32 o 
   1  -6   3       97.49      121.04     15.73 o 
   2  -6   3       39.42       40.03      6.61 o 
   3  -6   3        0.19        9.30      4.88 o 
   4  -6   3      255.81      283.83     15.18 o 
   5  -6   3        0.05        8.42      7.65 o 
   6  -6   3       13.36       13.61      9.95 o 
   7  -6   3        3.54       12.96      9.23 o 
   8  -6   3        5.36        7.23      8.99 o 
  -9  -5   3       26.05       19.20     10.48 o 
  -8  -5   3       25.31       11.78      8.58 o 
  -7  -5   3       79.49       66.43     12.47 o 
  -6  -5   3      146.44      138.50     11.77 o 
  -5  -5   3        0.31        3.83      5.31 o 
  -4  -5   3      279.69      279.46     13.20 o 
  -3  -5   3      185.22      198.41     10.83 o 
  -2  -5   3      453.17      441.08     13.92 o 
  -1  -5   3      219.28      231.74      8.30 o 
   0  -5   3      910.87      922.63     18.53 o 
   1  -5   3      398.06      352.40     13.64 o 
   2  -5   3        2.92       -0.64      4.69 o 
   3  -5   3        9.11       11.43      4.69 o 
   4  -5   3      167.71      151.99     12.24 o 
   5  -5   3       14.04        8.06      8.15 o 
   6  -5   3      167.37      174.90     18.48 o 
   7  -5   3       89.07       88.64     20.76 o 
   8  -5   3       52.51       59.25     14.46 o 
   9  -5   3       22.73       24.76     11.37 o 
 -10  -4   3       29.11       35.32     10.72 o 
  -9  -4   3       21.58       22.23     10.99 o 
  -8  -4   3       42.09       56.34     16.22 o 
  -7  -4   3       91.62       82.82     13.63 o 
  -6  -4   3      139.70      129.74     10.90 o 
  -5  -4   3        0.09       -4.20      4.20 o 
  -4  -4   3      365.55      407.70     14.99 o 
  -3  -4   3      138.98      152.37     13.71 o 
  -2  -4   3      852.22      859.67     16.69 o 
  -1  -4   3       43.86       50.18      4.08 o 
   0  -4   3     1098.76     1010.51     18.66 o 
   1  -4   3        9.06       10.92      4.01 o 
   2  -4   3     1672.32     1659.66     35.14 o 
   3  -4   3      135.64      150.26      6.58 o 
   4  -4   3       54.68       49.40      7.60 o 
   5  -4   3      275.19      302.92     20.23 o 
   6  -4   3       27.64       27.23     14.60 o 
   7  -4   3        7.29       13.23      9.74 o 
   8  -4   3       12.14       17.95     10.49 o 
   9  -4   3        0.58        9.32     11.61 o 
 -10  -3   3       62.00       76.88     14.18 o 
  -9  -3   3       16.90       18.98      9.15 o 
  -8  -3   3        1.28        4.80     13.54 o 
  -7  -3   3      182.00      181.64     16.82 o 
  -6  -3   3       82.01       77.78     10.60 o 
  -5  -3   3        5.31        7.24      4.81 o 
  -4  -3   3      792.22      792.60     20.81 o 
  -3  -3   3      135.69      155.15      6.44 o 
  -2  -3   3        1.42        1.40      1.77 o 
  -1  -3   3      724.34      721.06     15.50 o 
   0  -3   3       38.95       48.55      3.55 o 
   1  -3   3      144.70      176.42      5.75 o 
   2  -3   3      242.18      250.96      7.00 o 
   3  -3   3       73.45       77.23      4.56 o 
   4  -3   3       59.42       69.19      5.05 o 
   5  -3   3      148.87      163.29      9.83 o 
   6  -3   3        0.44       -2.02      7.26 o 
   7  -3   3      805.09      735.12     32.70 o 
   8  -3   3      132.68      142.43     24.08 o 
   9  -3   3       33.19       52.49     12.98 o 
  10  -3   3       12.43       39.28     12.32 o 
 -10  -2   3       28.47       51.74     12.56 o 
  -9  -2   3        1.06       17.16      9.69 o 
  -8  -2   3       18.74       20.10     12.16 o 
  -7  -2   3      282.78      241.47     17.70 o 
  -6  -2   3       59.14       56.50     10.55 o 
  -5  -2   3       30.43       36.13      5.04 o 
  -4  -2   3        4.13        4.38      2.88 o 
  -3  -2   3     1962.53     1902.50     38.29 o 
  -2  -2   3     1604.57     1555.80     24.50 o 
  -1  -2   3      418.43      374.51      8.70 o 
   0  -2   3      176.40      174.62      5.41 o 
   1  -2   3     2175.02     2211.09     36.58 o 
   2  -2   3       47.96       45.65      2.75 o 
   3  -2   3      185.78      204.87      6.55 o 
   4  -2   3     1146.42     1191.47     21.75 o 
   5  -2   3     1204.55     1088.93     21.66 o 
   6  -2   3      151.40      157.63     10.16 o 
   7  -2   3      232.70      200.85     18.22 o 
   8  -2   3      111.88       90.43     26.26 o 
   9  -2   3       70.89       94.00     16.50 o 
  10  -2   3       14.40        6.43     11.44 o 
 -10  -1   3       63.87       72.41     22.31 o 
  -9  -1   3       12.23        6.95      7.72 o 
  -8  -1   3      102.41       90.46     14.20 o 
  -7  -1   3      341.36      305.98     19.63 o 
  -6  -1   3       91.44       76.68      9.53 o 
  -5  -1   3      288.04      275.09      9.26 o 
  -4  -1   3        0.85        5.03      2.24 o 
  -3  -1   3      232.92      246.61     10.11 o 
  -2  -1   3     1202.77     1220.31     19.87 o 
  -1  -1   3      814.24      786.35     13.74 o 
   0  -1   3    12770.14    13023.79    178.13 o 
   1  -1   3     2004.39     2002.36     32.38 o 
   2  -1   3      559.70      546.65     10.40 o 
   3  -1   3       32.58       35.53      3.05 o 
   4  -1   3      412.49      384.13     10.06 o 
   5  -1   3      120.47      111.38      6.17 o 
   6  -1   3        3.75        7.28      3.25 o 
   7  -1   3      220.57      218.81     13.50 o 
   8  -1   3       55.64       29.50     10.36 o 
   9  -1   3        0.09        0.86     10.86 o 
  10  -1   3      114.71       96.66     17.43 o 
 -10   0   3       39.06       45.18     16.99 o 
  -9   0   3        2.71       16.64      8.07 o 
  -8   0   3       50.86       57.17     12.07 o 
  -7   0   3        1.86        8.77      7.88 o 
  -6   0   3      847.51      786.95     24.29 o 
  -5   0   3     1556.54     1456.84     33.21 o 
  -4   0   3      508.28      504.63     11.55 o 
  -3   0   3       16.97       24.57      2.66 o 
  -2   0   3     1351.28     1362.54     21.39 o 
  -1   0   3     1296.78     1337.80     20.09 o 
   0   0   3     1684.58     1590.99     22.48 o 
   1   0   3      344.82      374.56      7.39 o 
   2   0   3      164.85      160.76      4.93 o 
   3   0   3      250.32      201.16      6.23 o 
   4   0   3      536.46      502.50     11.76 o 
   5   0   3      417.16      455.95     11.90 o 
   6   0   3       43.24       49.22      5.84 o 
   7   0   3        9.07       13.36      5.91 o 
   8   0   3     1514.96     1338.49     37.67 o 
   9   0   3      258.94      276.78     25.26 o 
  10   0   3      310.35      332.28     26.82 o 
  11   0   3        0.55       52.41     19.73 o 
 -10   1   3       35.33       68.97     33.84 o 
  -9   1   3       73.37       79.74     13.90 o 
  -8   1   3       85.61       96.17     12.11 o 
  -7   1   3        3.83        6.03      6.17 o 
  -6   1   3       10.51       10.90      6.37 o 
  -5   1   3     2532.85     2574.09     50.67 o 
  -4   1   3      466.46      443.58     15.17 o 
  -3   1   3     1353.83     1521.81     44.68 o 
  -2   1   3       26.67       29.88      2.42 o 
  -1   1   3      307.32      304.35      6.88 o 
   0   1   3     1303.37     1370.56     26.70 o 
   1   1   3      200.01      213.91      6.18 o 
   2   1   3     2566.60     2786.42     37.24 o 
   3   1   3      199.15      210.82      6.43 o 
   4   1   3     1977.13     2163.28     37.68 o 
   5   1   3        0.29        2.92      2.60 o 
   6   1   3       14.83       17.44      4.24 o 
   7   1   3        5.09       11.23      5.64 o 
   8   1   3      549.67      537.85     34.51 o 
   9   1   3      311.91      322.56     22.32 o 
  10   1   3        0.23       -2.70     13.19 o 
  11   1   3       32.13       58.79     19.50 o 
 -10   2   3       55.71       68.83     18.25 o 
  -9   2   3       82.03      119.94     14.94 o 
  -8   2   3      150.65      153.14     15.30 o 
  -7   2   3        1.01        6.22      5.52 o 
  -6   2   3      138.55      148.21     12.10 o 
  -5   2   3      206.17      188.85     14.57 o 
  -4   2   3       86.31       77.78      9.09 o 
  -3   2   3      952.99      920.90     22.22 o 
  -2   2   3     1177.33     1232.21     19.96 o 
  -1   2   3        3.07        2.24      1.79 o 
   0   2   3     2566.54     2741.87     36.50 o 
   1   2   3     1254.45     1163.64     23.00 o 
   2   2   3     2122.80     2120.66     29.70 o 
   3   2   3      222.47      253.45      7.25 o 
   4   2   3       20.48       15.62      2.97 o 
   5   2   3      253.79      290.79     22.02 o 
   6   2   3        0.04        5.92      3.38 o 
   7   2   3      123.77      134.12      9.09 o 
   8   2   3      318.58      304.79     16.42 o 
   9   2   3        4.18        6.87      7.90 o 
  10   2   3      321.90      399.20    108.35 o 
  11   2   3       85.86      127.52     25.84 o 
  -9   3   3       14.42       23.58      7.89 o 
  -8   3   3       15.52       34.32      8.77 o 
  -7   3   3       44.49       39.25      8.44 o 
  -6   3   3       23.85       13.12      6.39 o 
  -5   3   3      105.73      120.91     10.88 o 
  -4   3   3       84.16      104.47      8.98 o 
  -3   3   3       14.40       12.99      4.17 o 
  -2   3   3      120.40      111.95      7.17 o 
  -1   3   3     3376.72     3535.02     48.06 o 
   0   3   3     1053.87     1059.59     17.10 o 
   1   3   3      722.00      712.57     15.20 o 
   2   3   3     2788.95     3034.80     45.92 o 
   3   3   3      435.39      394.60      9.55 o 
   4   3   3      308.06      307.38      9.17 o 
   5   3   3     1021.79      936.35     23.98 o 
   6   3   3      446.04      446.91     13.31 o 
   7   3   3       25.54       35.84      6.64 o 
   8   3   3      242.38      223.70     30.21 o 
   9   3   3       14.39       29.78      9.09 o 
  10   3   3        5.12       12.78      9.37 o 
  11   3   3       23.29       28.05     13.99 o 
  -9   4   3       11.18       18.45      7.56 o 
  -8   4   3        7.69       13.67      7.05 o 
  -7   4   3       10.31       21.03      7.05 o 
  -6   4   3       71.48       55.03     11.84 o 
  -5   4   3      272.86      251.12     14.33 o 
  -4   4   3      175.24      183.37     11.91 o 
  -3   4   3        4.73        9.14      4.01 o 
  -2   4   3      184.97      189.64     12.90 o 
  -1   4   3      479.00      451.36     10.79 o 
   0   4   3      233.16      204.70      8.72 o 
   1   4   3       54.69       65.32      4.00 o 
   2   4   3      251.85      245.15      7.09 o 
   3   4   3     2357.16     2491.39     36.42 o 
   4   4   3     1126.97     1062.00     19.94 o 
   5   4   3       10.30       12.32      3.54 o 
   6   4   3       40.73       44.93      5.66 o 
   7   4   3      118.28      102.49      9.50 o 
   8   4   3      546.32      449.74     17.68 o 
   9   4   3        0.00       -1.30      7.91 o 
  10   4   3       18.04       32.15      9.61 o 
  11   4   3       82.72      119.98     33.64 o 
  -9   5   3        9.38       22.09     21.01 o 
  -8   5   3       19.12       20.78      7.61 o 
  -7   5   3       38.04       44.69      9.21 o 
  -6   5   3      208.31      208.12     20.81 o 
  -5   5   3      184.91      203.12     13.24 o 
  -4   5   3       31.39       28.58      6.46 o 
  -3   5   3       70.73       69.86      7.76 o 
  -2   5   3      290.38      251.46      8.96 o 
  -1   5   3     1709.34     1800.92     29.54 o 
   0   5   3      283.02      304.28      9.98 o 
   1   5   3       29.42       31.50      4.68 o 
   2   5   3      338.08      316.29     11.19 o 
   3   5   3        1.10        0.26      2.12 o 
   4   5   3      202.70      196.34      7.79 o 
   5   5   3       66.09       74.21      6.03 o 
   6   5   3       21.31       14.25      5.04 o 
   7   5   3       14.23       17.81      6.65 o 
   8   5   3       92.05       79.06      9.55 o 
   9   5   3        4.16       -0.53      8.29 o 
  10   5   3       12.14       26.71     20.11 o 
  11   5   3       18.71       28.75     11.55 o 
  -8   6   3       32.93       32.12     12.78 o 
  -7   6   3        0.17       -5.49      7.97 o 
  -6   6   3        4.51        3.41      5.90 o 
  -5   6   3       15.48        8.09      6.19 o 
  -4   6   3      102.86      117.57     10.95 o 
  -3   6   3       99.52      106.87     11.52 o 
  -2   6   3      557.93      522.53     21.46 o 
  -1   6   3      119.10      135.41      7.38 o 
   0   6   3        0.87        3.11      2.63 o 
   1   6   3      128.76      151.70      7.06 o 
   2   6   3      114.36      129.70      6.75 o 
   3   6   3      184.87      201.91      9.61 o 
   4   6   3        7.65       13.94      4.30 o 
   5   6   3      114.41       94.22      8.19 o 
   6   6   3       38.38       39.44      8.04 o 
   7   6   3        2.78        8.60      5.54 o 
   8   6   3        0.37        9.06      5.60 o 
   9   6   3       77.03       89.26     13.32 o 
  10   6   3       14.31       23.55     10.54 o 
  11   6   3       29.67       23.46     10.60 o 
  -8   7   3        9.32       -5.97     13.56 o 
  -7   7   3       34.54       60.03     14.96 o 
  -6   7   3        0.43       -6.55      6.55 o 
  -5   7   3        1.06        3.69      5.95 o 
  -4   7   3       58.32       63.18      8.81 o 
  -3   7   3       34.99       41.14      8.09 o 
  -2   7   3       26.45       25.62      6.13 o 
  -1   7   3      266.69      241.55     10.01 o 
   0   7   3      612.50      582.69     19.30 o 
   1   7   3      195.93      193.51      8.55 o 
   2   7   3      106.38      119.98      7.15 o 
   3   7   3      183.94      169.04      7.89 o 
   4   7   3       90.67       93.80      8.17 o 
   5   7   3       67.97       60.18      7.65 o 
   6   7   3        0.16       -3.16      4.70 o 
   7   7   3       24.50       36.98      7.03 o 
   8   7   3        3.69       10.07      5.87 o 
   9   7   3       65.08       49.12      9.41 o 
  10   7   3       26.14       43.68     21.69 o 
  -7   8   3        3.40        9.58     14.22 o 
  -6   8   3       13.98       21.93     10.17 o 
  -5   8   3       15.31       19.07      9.19 o 
  -4   8   3       34.25       34.62      7.56 o 
  -3   8   3      653.43      634.91     24.95 o 
  -2   8   3       10.53       10.82      5.36 o 
  -1   8   3      175.79      181.36     10.04 o 
   0   8   3        8.22        0.25      5.42 o 
   1   8   3       49.24       49.20      7.16 o 
   2   8   3       49.93       61.41      6.26 o 
   3   8   3       46.58       59.48      7.15 o 
   4   8   3      121.42      132.31     10.47 o 
   5   8   3       23.90       33.99      7.42 o 
   6   8   3      223.15      175.05     16.58 o 
   7   8   3       19.50       36.49      9.32 o 
   8   8   3       56.08       62.69     12.62 o 
   9   8   3        3.26        1.51      7.46 o 
  10   8   3        1.54       12.55     10.08 o 
  -6   9   3        3.91        2.93     14.90 o 
  -5   9   3      313.58      295.83     83.16 o 
  -4   9   3      272.80      292.29     28.10 o 
  -3   9   3       96.75       79.65     11.25 o 
  -2   9   3       37.35       44.08      7.57 o 
  -1   9   3        8.59       13.11      4.78 o 
   0   9   3       31.08       26.92      5.67 o 
   1   9   3        3.73       10.28      4.46 o 
   2   9   3      114.74      116.33     10.16 o 
   3   9   3        9.97       13.43      4.98 o 
   4   9   3      104.46      120.26     10.00 o 
   5   9   3      164.25      166.77     17.16 o 
   6   9   3        5.38        7.59      6.68 o 
   7   9   3        0.71       13.46      8.64 o 
   8   9   3       36.91       43.13     11.56 o 
   9   9   3       27.80       47.39     13.26 o 
  -5  10   3       16.08       18.04      8.87 o 
  -4  10   3        9.34       22.22      9.06 o 
  -3  10   3       11.72       13.40      9.25 o 
  -2  10   3        8.76        4.81      6.76 o 
  -1  10   3       18.31       23.01     12.54 o 
   0  10   3        0.01       -6.23      7.04 o 
   1  10   3      277.84      262.06     19.31 o 
   2  10   3       31.36       32.55      9.40 o 
   3  10   3       79.49       79.78     12.78 o 
   4  10   3      150.28      129.94     16.32 o 
   5  10   3        8.37        8.01      8.66 o 
   6  10   3        0.29       10.43      9.17 o 
   7  10   3        1.91        4.27      7.19 o 
   8  10   3       30.26       46.09     14.12 o 
   9  10   3       83.71       87.15     15.73 o 
  -4  11   3        0.39        1.49     11.48 o 
  -3  11   3       15.49        9.67     15.16 o 
  -2  11   3       12.79       12.19     11.73 o 
   0  11   3      209.53      248.41     20.25 o 
   1  11   3       82.11      120.18     15.48 o 
   2  11   3       18.28       15.71     11.20 o 
   3  11   3       23.14       29.06     10.48 o 
   4  11   3        9.71       14.86     10.95 o 
   5  11   3       23.06       21.76     10.69 o 
   6  11   3        1.34        5.02      8.90 o 
   7  11   3       13.10       25.28      9.76 o 
   8  11   3        0.96        6.08      8.87 o 
   1  12   3        0.54       42.03     16.26 o 
   2  12   3       11.50        9.97     10.32 o 
   3  12   3        6.64       13.75     18.50 o 
   4  12   3        7.86        7.79     10.60 o 
   5  12   3        5.78        9.39      9.59 o 
   6  12   3        0.02       10.10     10.21 o 
   7  12   3       31.17       45.59     15.55 o 
   1  13   3        1.26        1.07     14.43 o 
   2  13   3       11.79       12.44     15.34 o 
   3  13   3        0.19        8.46     21.64 o 
   4  13   3        0.13        5.46     11.16 o 
   5  13   3       10.06       12.58     13.70 o 
  -5 -11   4        1.47       61.46     20.44 o 
  -4 -11   4       16.26       16.72      8.24 o 
  -3 -11   4        0.03        8.61      9.39 o 
  -2 -11   4       10.11       22.95      9.68 o 
  -1 -11   4        0.05       15.75     14.50 o 
   0 -11   4        0.44       15.46     23.16 o 
   1 -11   4       43.81       41.78     10.03 o 
   2 -11   4        0.00       10.61     13.67 o 
  -6 -10   4       90.33       82.19     13.56 o 
  -5 -10   4       72.59       65.61     12.07 o 
  -4 -10   4        4.29       11.40      9.86 o 
  -3 -10   4       12.74       17.22      7.68 o 
  -2 -10   4       27.04       32.67     10.22 o 
  -1 -10   4       80.84       89.38     13.19 o 
   0 -10   4      293.89      308.26     38.36 o 
   1 -10   4        9.21       10.15      8.83 o 
   2 -10   4       10.69       13.38      8.47 o 
   3 -10   4        1.63        2.77     14.25 o 
   4 -10   4        2.26        1.97     10.38 o 
  -7  -9   4        0.53        7.32      6.82 o 
  -6  -9   4       74.89       59.10      9.69 o 
  -5  -9   4       63.50       63.77      9.74 o 
  -4  -9   4        4.33        3.35      6.33 o 
  -3  -9   4       24.37       48.94     10.51 o 
  -2  -9   4       48.20      117.04     44.51 o 
  -1  -9   4      118.13      144.41     14.85 o 
   0  -9   4       59.52       70.28     11.68 o 
   1  -9   4       21.47       31.05     16.10 o 
   2  -9   4        3.47       16.48     10.82 o 
   3  -9   4        0.26        1.60      8.86 o 
   4  -9   4        2.64       12.32      7.50 o 
   5  -9   4       10.59        1.20      6.69 o 
  -8  -8   4       26.62       43.55     24.89 o 
  -7  -8   4        0.84        6.67      6.56 o 
  -6  -8   4        2.48       12.94      6.83 o 
  -5  -8   4       56.78       69.23     10.29 o 
  -4  -8   4       53.57       61.20      8.65 o 
  -3  -8   4       14.58       20.01      5.88 o 
  -2  -8   4       84.23       95.54     12.10 o 
  -1  -8   4       29.30       47.59      9.60 o 
   0  -8   4        4.77        9.06      6.03 o 
   1  -8   4       11.92        8.21     14.26 o 
   2  -8   4       36.31       27.73      7.14 o 
   3  -8   4      174.98      160.30     13.96 o 
   4  -8   4      117.85       86.93     50.94 o 
   5  -8   4        2.05       -2.73      6.02 o 
   6  -8   4        0.59        1.38      7.90 o 
  -8  -7   4        5.80        9.75     27.58 o 
  -7  -7   4        0.35        6.86      6.40 o 
  -6  -7   4       54.23       47.59      8.98 o 
  -5  -7   4        1.65        7.82      5.88 o 
  -4  -7   4        6.07        8.94      5.90 o 
  -3  -7   4      303.79      285.63     13.70 o 
  -2  -7   4       11.40       15.77      5.16 o 
  -1  -7   4       19.44       20.17      7.40 o 
   0  -7   4       83.17       85.52     10.68 o 
   1  -7   4       39.23       42.65      9.68 o 
   2  -7   4      100.35       90.58      9.45 o 
   3  -7   4       47.09       46.79      7.73 o 
   4  -7   4       92.57       86.40     27.66 o 
   5  -7   4        0.93        5.44      6.98 o 
   6  -7   4        4.22       13.97      9.13 o 
   7  -7   4        7.61       -3.83      7.26 o 
  -9  -6   4       27.36       34.79     15.10 o 
  -8  -6   4       29.95       17.62      9.18 o 
  -7  -6   4        4.54       -1.03      9.45 o 
  -6  -6   4        0.45        4.69      5.45 o 
  -5  -6   4      153.59      152.64     11.44 o 
  -4  -6   4      118.09      113.90      9.71 o 
  -3  -6   4        9.06       10.42      5.09 o 
  -2  -6   4       22.09       29.57      5.47 o 
  -1  -6   4      146.62      144.19      9.00 o 
   0  -6   4        4.31        3.37      4.16 o 
   1  -6   4       52.02       58.98      7.63 o 
   2  -6   4       33.26       41.24      7.24 o 
   3  -6   4      545.41      500.65     20.22 o 
   4  -6   4      116.97       91.19     15.07 o 
   5  -6   4       26.04       24.57      8.94 o 
   6  -6   4       35.02       32.94     12.42 o 
   7  -6   4       30.41       23.75     10.78 o 
   8  -6   4       13.11       32.55     12.21 o 
  -9  -5   4        0.01       11.10      9.25 o 
  -8  -5   4        7.99       -0.72      7.57 o 
  -7  -5   4      119.10      112.27     15.27 o 
  -6  -5   4       24.18       27.78      6.57 o 
  -5  -5   4        0.92        1.26      7.18 o 
  -4  -5   4       18.44       19.15      5.80 o 
  -3  -5   4      106.98       94.44      8.00 o 
  -2  -5   4        0.10        0.79      3.04 o 
  -1  -5   4       50.75       44.97      4.59 o 
   0  -5   4      402.23      466.83     12.48 o 
   1  -5   4      130.30      127.47      8.97 o 
   2  -5   4       31.27       32.05      6.23 o 
   3  -5   4       54.52       51.60      7.02 o 
   4  -5   4       66.43       55.16      7.44 o 
   5  -5   4       31.45       35.93      9.60 o 
   6  -5   4        3.38       11.23     10.66 o 
   7  -5   4       14.89       25.04     12.86 o 
   8  -5   4       21.02       23.83     12.51 o 
   9  -5   4        8.81       31.76     12.45 o 
  -9  -4   4       52.92       62.02     13.64 o 
  -8  -4   4       65.01       56.96     12.95 o 
  -7  -4   4       26.56       21.42      9.98 o 
  -6  -4   4        4.71       10.86      5.48 o 
  -5  -4   4      178.36      194.81     10.90 o 
  -4  -4   4       52.17       54.66      9.76 o 
  -3  -4   4      122.91      124.02      8.78 o 
  -2  -4   4       48.75       50.37      4.44 o 
  -1  -4   4        0.85        3.77      2.31 o 
   0  -4   4      147.64      132.27      6.04 o 
   1  -4   4       31.99       33.83      3.45 o 
   2  -4   4       42.99       40.99      5.67 o 
   3  -4   4      120.20      115.12      8.86 o 
   4  -4   4      142.88      134.84      9.57 o 
   5  -4   4       76.84       56.96      7.68 o 
   6  -4   4       82.36       81.37     17.98 o 
   7  -4   4        6.70        1.66      7.79 o 
   8  -4   4       28.66       29.20     11.68 o 
   9  -4   4        1.55        2.00     10.36 o 
  -9  -3   4       18.88       50.46     16.29 o 
  -8  -3   4        0.68       -7.47      9.39 o 
  -7  -3   4       38.29       36.46     10.85 o 
  -6  -3   4      221.72      224.98     17.32 o 
  -5  -3   4       16.63       18.18      4.95 o 
  -4  -3   4      494.53      483.65     15.26 o 
  -3  -3   4       46.80       46.77      4.36 o 
  -2  -3   4      403.11      378.77     10.06 o 
  -1  -3   4      715.43      730.90     14.84 o 
   0  -3   4       53.62       59.19      4.12 o 
   1  -3   4     1630.46     1661.38     26.47 o 
   2  -3   4      568.62      541.69     15.43 o 
   3  -3   4        0.10        1.27      1.73 o 
   4  -3   4      321.52      292.00     13.76 o 
   5  -3   4       38.95       44.84      6.94 o 
   6  -3   4       32.11       37.28     12.37 o 
   7  -3   4       71.14      106.54     16.32 o 
   8  -3   4        7.47       10.33      9.16 o 
   9  -3   4        0.19        3.92      9.64 o 
  10  -3   4       12.75       19.04     19.64 o 
 -10  -2   4       10.72       18.32     11.19 o 
  -9  -2   4        0.72       11.94      8.84 o 
  -8  -2   4        0.02        3.57      7.24 o 
  -7  -2   4        5.74        5.23      6.90 o 
  -6  -2   4      280.04      258.30     19.92 o 
  -5  -2   4      188.09      198.94      9.68 o 
  -4  -2   4      201.17      226.88      8.57 o 
  -3  -2   4     1889.97     1937.79     30.99 o 
  -2  -2   4        4.05        6.87      2.54 o 
  -1  -2   4      293.75      250.92      8.00 o 
   0  -2   4      827.98      879.94     15.80 o 
   1  -2   4      783.60      703.73     13.05 o 
   2  -2   4       27.49       39.45      4.81 o 
   3  -2   4      101.94       91.22      4.19 o 
   4  -2   4      634.01      665.34     18.48 o 
   5  -2   4      269.73      300.42     12.91 o 
   6  -2   4      292.90      267.00     19.41 o 
   7  -2   4       23.71       20.48      9.17 o 
   8  -2   4       31.55       39.47     11.68 o 
   9  -2   4        0.15        7.65      9.20 o 
  10  -2   4       41.24       35.27     31.77 o 
 -10  -1   4       51.91       87.88     14.73 o 
  -9  -1   4       23.90       34.80     10.81 o 
  -8  -1   4       51.19       47.42     11.03 o 
  -7  -1   4      144.23      153.33     15.50 o 
  -6  -1   4       10.65        3.53      9.09 o 
  -5  -1   4        8.22        4.81      4.73 o 
  -4  -1   4      255.13      276.92      8.93 o 
  -3  -1   4        1.48       -0.41      2.52 o 
  -2  -1   4        1.49        7.25      2.22 o 
  -1  -1   4        3.05        5.29      2.01 o 
   0  -1   4     1625.14     1687.44     25.17 o 
   1  -1   4      388.08      371.71      7.95 o 
   2  -1   4      381.09      367.10     11.56 o 
   3  -1   4       19.03       28.90      2.71 o 
   4  -1   4      421.36      428.74     10.85 o 
   5  -1   4     1087.87     1124.46     21.71 o 
   6  -1   4       24.20       31.22      4.63 o 
   7  -1   4      284.51      260.00     19.56 o 
   8  -1   4        6.06       15.41      9.63 o 
   9  -1   4       48.39       34.82     14.18 o 
  10  -1   4       48.59       55.38     15.70 o 
  11  -1   4       45.61       48.52     26.39 o 
 -10   0   4        0.26        8.96      9.83 o 
  -9   0   4       11.26        6.64      7.89 o 
  -8   0   4      110.46      116.42     15.18 o 
  -7   0   4       45.88       45.43     10.61 o 
  -6   0   4       21.97       23.13      7.06 o 
  -5   0   4       20.97       17.57      5.80 o 
  -4   0   4      110.35      133.09      6.05 o 
  -3   0   4      239.57      218.82      7.02 o 
  -2   0   4       24.92       19.02      2.57 o 
  -1   0   4     1482.66     1455.81     22.47 o 
   0   0   4      211.16      203.45      5.81 o 
   1   0   4      376.71      401.55      8.33 o 
   2   0   4     1506.02     1427.11     21.72 o 
   3   0   4     1195.90     1297.72     21.30 o 
   4   0   4      736.50      817.14     16.26 o 
   5   0   4       37.86       42.13      4.43 o 
   6   0   4        0.05        0.86      3.00 o 
   7   0   4       76.31       81.75      8.87 o 
   8   0   4        3.65       10.13     10.06 o 
   9   0   4      270.89      211.90     20.97 o 
  10   0   4        7.13       15.50     10.51 o 
  11   0   4       35.58       53.80     18.68 o 
 -10   1   4      104.26      128.64     23.60 o 
  -9   1   4       57.76       78.96     14.32 o 
  -8   1   4       75.04       65.55     12.92 o 
  -7   1   4      127.59      123.22     20.92 o 
  -6   1   4      259.00      254.75     15.03 o 
  -5   1   4       88.60       88.41      9.34 o 
  -4   1   4        0.69        4.23      3.78 o 
  -3   1   4        0.01        0.73      1.58 o 
  -2   1   4     1100.12     1122.15     18.94 o 
  -1   1   4      132.66       96.11      4.27 o 
   0   1   4      186.18      193.81      5.55 o 
   1   1   4      398.73      432.42      8.40 o 
   2   1   4        0.73        2.70      1.62 o 
   3   1   4      249.81      255.24      7.16 o 
   4   1   4      345.17      367.25     10.79 o 
   5   1   4       36.65       33.31      5.21 o 
   6   1   4       39.62       44.98      5.48 o 
   7   1   4        0.62        5.00      4.25 o 
   8   1   4      591.92      560.30     37.38 o 
   9   1   4       26.62       38.27      8.74 o 
  10   1   4       35.95       59.82     18.50 o 
  11   1   4        1.13       28.79     18.77 o 
  -9   2   4       15.09       33.70      9.80 o 
  -8   2   4        4.48        1.47      6.20 o 
  -7   2   4       61.82       52.19      9.50 o 
  -6   2   4      160.12      165.32     12.94 o 
  -5   2   4      192.71      186.78     12.11 o 
  -4   2   4       12.31       11.79      4.36 o 
  -3   2   4      113.92      162.61      9.26 o 
  -2   2   4     1658.07     1851.40     28.19 o 
  -1   2   4      429.89      427.90      9.36 o 
   0   2   4       92.86      108.79      4.22 o 
   1   2   4      758.17      729.87     16.46 o 
   2   2   4     2261.43     2198.95     30.38 o 
   3   2   4     1112.99     1057.34     28.43 o 
   4   2   4        2.42        3.78      2.59 o 
   5   2   4        5.19        4.65      3.25 o 
   6   2   4     1094.85     1113.12     50.10 o 
   7   2   4      653.19      633.02     31.06 o 
   8   2   4      603.97      521.25     29.29 o 
   9   2   4      400.28      425.15     29.04 o 
  10   2   4        0.84       15.07     31.87 o 
  11   2   4        0.01       42.80     20.49 o 
  -9   3   4        8.73       10.98      7.40 o 
  -8   3   4        0.41        8.57      6.74 o 
  -7   3   4       19.09       30.23      9.78 o 
  -6   3   4        0.60        6.78      5.74 o 
  -5   3   4        0.13        3.73      4.99 o 
  -4   3   4       29.93       31.97      6.27 o 
  -3   3   4       14.17       16.60      4.44 o 
  -2   3   4       10.30       19.61      3.60 o 
  -1   3   4     1472.44     1519.48     24.12 o 
   0   3   4      450.86      440.31      9.47 o 
   1   3   4      574.05      518.27     14.20 o 
   2   3   4       72.70       80.66      4.37 o 
   3   3   4     1025.67     1019.09     17.82 o 
   4   3   4       75.33       72.14      4.95 o 
   5   3   4      215.87      191.69      7.99 o 
   6   3   4      255.95      254.34     10.04 o 
   7   3   4       48.45       41.48      6.40 o 
   8   3   4      156.64      160.82     18.45 o 
   9   3   4       23.18       15.14      7.55 o 
  10   3   4      131.49      127.51     16.00 o 
  11   3   4       37.27       79.35     14.46 o 
  -9   4   4       19.77       28.61      9.25 o 
  -8   4   4       17.97       16.15      7.43 o 
  -7   4   4        7.29        1.74      6.24 o 
  -6   4   4      157.12      131.68     12.09 o 
  -5   4   4       24.59       27.16      7.45 o 
  -4   4   4       75.36       63.74      8.54 o 
  -3   4   4       13.35       21.66      5.07 o 
  -2   4   4        0.86        7.07      2.58 o 
  -1   4   4       21.36       16.54      3.00 o 
   0   4   4       11.54        8.17      2.45 o 
   1   4   4      321.34      329.10      7.97 o 
   2   4   4      123.71      139.10      5.00 o 
   3   4   4       12.11       11.20      2.62 o 
   4   4   4        9.73        7.99      2.79 o 
   5   4   4       30.36       33.47      4.63 o 
   6   4   4      680.66      654.31     16.62 o 
   7   4   4       61.76       62.68      7.83 o 
   8   4   4      177.78      188.47     12.09 o 
   9   4   4        0.25       14.18      8.42 o 
  10   4   4       57.58       94.69     15.11 o 
  11   4   4      165.16      198.77     20.47 o 
  -8   5   4        6.48       12.92      8.04 o 
  -7   5   4       43.39       45.85      9.22 o 
  -6   5   4      117.26      127.65     12.74 o 
  -5   5   4        6.22        1.88      4.84 o 
  -4   5   4       31.94       39.62      7.73 o 
  -3   5   4        6.45        4.32      4.13 o 
  -2   5   4       12.04       10.33      3.11 o 
  -1   5   4       95.43      101.71      8.99 o 
   0   5   4      512.51      526.33     17.09 o 
   1   5   4     1139.29     1177.56     20.50 o 
   2   5   4       25.91       30.36      3.32 o 
   3   5   4      205.45      195.62      7.13 o 
   4   5   4      119.71      122.57      7.57 o 
   5   5   4      108.39      112.10      7.08 o 
   6   5   4      746.29      621.26     45.72 o 
   7   5   4       72.95       68.77      8.40 o 
   8   5   4      261.35      218.63     13.08 o 
   9   5   4       79.08       81.10     16.49 o 
  10   5   4        6.15       18.58      9.13 o 
  11   5   4        7.38       20.35     18.66 o 
  -8   6   4      104.79      104.34     17.68 o 
  -7   6   4      102.86       90.61     12.37 o 
  -6   6   4       38.01       31.92      7.81 o 
  -5   6   4        4.96        6.22      5.66 o 
  -4   6   4       12.50       13.51      5.72 o 
  -3   6   4      132.00      131.08     12.87 o 
  -2   6   4       63.56       75.06      6.14 o 
  -1   6   4       54.32       60.96      5.41 o 
   0   6   4       11.91        6.19      2.96 o 
   1   6   4       13.10       14.16      3.09 o 
   2   6   4      425.03      394.04     12.04 o 
   3   6   4      190.66      191.16     13.14 o 
   4   6   4      411.89      377.77     11.38 o 
   5   6   4       29.70       35.18      5.79 o 
   6   6   4     1169.12     1057.42     26.56 o 
   7   6   4        0.36       -1.08      4.53 o 
   8   6   4       52.65       50.43      7.93 o 
   9   6   4        0.02        9.60      5.91 o 
  10   6   4        1.61       -3.56      9.12 o 
  11   6   4       56.96       62.22     16.74 o 
  -7   7   4        0.00       12.34     11.24 o 
  -6   7   4        6.74        3.12      7.67 o 
  -5   7   4        1.95        7.39      6.33 o 
  -4   7   4       15.59       11.98      6.45 o 
  -3   7   4      123.56      120.73     10.61 o 
  -2   7   4      901.24      818.43     24.78 o 
  -1   7   4       27.71       34.57      5.07 o 
   0   7   4      110.04      105.26      9.01 o 
   1   7   4       43.69       55.30      5.51 o 
   2   7   4       73.04       79.89     10.26 o 
   3   7   4       42.21       38.10      7.05 o 
   4   7   4       81.75       70.42      7.07 o 
   5   7   4       15.24       13.20      5.16 o 
   6   7   4       16.36       19.59      5.61 o 
   7   7   4        5.62        8.30      5.71 o 
   8   7   4       71.48       63.32      8.72 o 
   9   7   4       25.12       32.69      9.73 o 
  10   7   4        4.13       20.99     11.62 o 
  -7   8   4        0.15       12.85     12.76 o 
  -6   8   4        1.71        8.55      8.53 o 
  -5   8   4        4.16        3.05      5.72 o 
  -4   8   4      115.68      111.48     11.48 o 
  -3   8   4      218.94      197.39     20.45 o 
  -2   8   4      537.66      477.47     18.21 o 
  -1   8   4      186.00      193.70     17.57 o 
   0   8   4      192.55      209.60      9.90 o 
   1   8   4       12.09       10.96      4.82 o 
   2   8   4       45.83       62.51      7.51 o 
   3   8   4       62.01       70.19      9.27 o 
   4   8   4       39.95       54.24     11.73 o 
   5   8   4       72.27       65.23     11.29 o 
   6   8   4      513.99      427.64     23.46 o 
   7   8   4       72.81       95.08     13.98 o 
   8   8   4       10.31       21.44      9.34 o 
   9   8   4       33.08       28.31      9.11 o 
  10   8   4        5.88       21.31     12.44 o 
  -6   9   4        0.24       21.72     10.75 o 
  -5   9   4       29.17       36.19     11.44 o 
  -4   9   4       22.67       38.24     11.24 o 
  -3   9   4       43.52       50.30      8.75 o 
  -2   9   4       21.91       22.18      5.95 o 
  -1   9   4       78.47       83.91      9.21 o 
   0   9   4       50.77       50.15      8.69 o 
   1   9   4        5.55       10.49      5.61 o 
   2   9   4      119.74      101.89     13.20 o 
   3   9   4      115.92      113.35     13.81 o 
   4   9   4      148.73      149.50     15.61 o 
   5   9   4      101.67       97.80     16.21 o 
   6   9   4        4.17       14.67      7.99 o 
   7   9   4       36.23       39.55     10.57 o 
   8   9   4       16.00       38.33     11.60 o 
   9   9   4        0.91       14.86      8.90 o 
  10   9   4        5.80        8.37     12.10 o 
  -5  10   4       71.01       94.71     27.42 o 
  -4  10   4       87.65       67.25     19.89 o 
  -3  10   4       20.46       18.70     14.82 o 
  -2  10   4        9.91       14.25      9.56 o 
  -1  10   4       50.15       58.89     12.63 o 
   0  10   4      140.31      160.97     13.65 o 
   1  10   4      218.57      192.02     17.24 o 
   2  10   4        8.39        1.20      7.93 o 
   3  10   4       18.26       24.55      9.50 o 
   4  10   4        2.31       -2.26      8.15 o 
   5  10   4        0.00        4.57      7.26 o 
   6  10   4       26.89       26.51      9.50 o 
   7  10   4       14.50       32.01     10.33 o 
   8  10   4        0.14        5.58      7.59 o 
   9  10   4        0.32        7.64      9.11 o 
  -4  11   4        4.54       -4.55      9.86 o 
  -2  11   4       14.78       34.09     21.04 o 
  -1  11   4       28.05       23.72      9.05 o 
   1  11   4        8.61       24.09     10.12 o 
   2  11   4       20.33       27.50     10.09 o 
   3  11   4       20.86       13.20     11.23 o 
   4  11   4        4.85        0.52     12.00 o 
   5  11   4       10.26       19.99     10.42 o 
   6  11   4       26.59       32.30     11.01 o 
   7  11   4       30.22       31.74     11.83 o 
   8  11   4       39.92       38.30     11.13 o 
  -2  12   4        9.04       40.34     18.68 o 
   1  12   4       21.78       24.57     11.43 o 
   2  12   4        7.57       13.81      9.94 o 
   3  12   4        4.57        4.39     10.88 o 
   4  12   4        5.98       -1.29      8.94 o 
   5  12   4       10.69       16.81     10.25 o 
   6  12   4        2.97        7.00      9.22 o 
   7  12   4       11.54       23.37     11.25 o 
   2  13   4        1.08       11.93      9.58 o 
   3  13   4        4.49       22.55     12.89 o 
   4  13   4       13.64       14.81     18.89 o 
   5  13   4        0.82        3.99      7.95 o 
  -3 -11   5        0.73       14.01      8.16 o 
  -2 -11   5       20.21       22.11     10.24 o 
  -1 -11   5        2.31       15.95      7.74 o 
   0 -11   5       14.51       11.35     13.40 o 
   1 -11   5       27.09       27.80      9.46 o 
   2 -11   5       11.00       12.60      9.99 o 
  -5 -10   5       19.50       25.29      8.79 o 
  -4 -10   5        9.88       13.00      8.10 o 
  -3 -10   5        6.52       30.97     12.04 o 
  -2 -10   5       81.79       86.27     13.57 o 
  -1 -10   5        0.03        7.91      7.48 o 
   0 -10   5        0.50       19.67     19.49 o 
   1 -10   5       29.61       40.84     10.19 o 
   2 -10   5        8.25        0.80     12.55 o 
   3 -10   5        0.06       24.17     13.58 o 
  -7  -9   5       22.02       55.72     11.77 o 
  -6  -9   5       39.54       79.41     10.66 o 
  -5  -9   5        0.00        1.76     12.95 o 
  -4  -9   5        0.54       -0.65     13.35 o 
  -3  -9   5        4.17        8.85      7.08 o 
  -2  -9   5        0.08        6.53      8.08 o 
  -1  -9   5      153.16      167.77     15.95 o 
   0  -9   5      173.07      177.89     16.06 o 
   1  -9   5        4.58       -0.26      6.02 o 
   2  -9   5        4.32       14.89      6.86 o 
   3  -9   5        5.00        4.73      7.59 o 
   4  -9   5        4.25       12.16      8.51 o 
   5  -9   5       25.06       17.65     26.79 o 
  -8  -8   5        0.49       -3.64      9.58 o 
  -7  -8   5       25.37       31.41      7.88 o 
  -6  -8   5       18.78       30.06      7.49 o 
  -5  -8   5        8.71       17.30      6.27 o 
  -4  -8   5       29.44       44.73      8.02 o 
  -3  -8   5       46.61       44.02     10.39 o 
  -2  -8   5      543.24      495.24     23.13 o 
  -1  -8   5      244.87      217.58     16.67 o 
   0  -8   5       87.59       84.15     12.26 o 
   1  -8   5        0.51       -1.23      7.18 o 
   2  -8   5        3.54        7.68      5.93 o 
   3  -8   5       20.23       19.74     11.55 o 
   4  -8   5        8.62        9.87      7.43 o 
   5  -8   5        2.48        0.70      6.95 o 
   6  -8   5       22.13       10.86      6.85 o 
  -8  -7   5       10.63       18.57      9.38 o 
  -7  -7   5       10.05       -8.64      8.64 o 
  -6  -7   5       46.66       49.39      8.20 o 
  -5  -7   5      140.90      136.04     11.78 o 
  -4  -7   5        0.36       -1.22      4.58 o 
  -3  -7   5      266.19      264.83     14.36 o 
  -2  -7   5      473.54      460.79     21.13 o 
  -1  -7   5       11.16        2.89      6.65 o 
   0  -7   5       22.72       22.73      7.10 o 
   1  -7   5        0.37        4.72      5.18 o 
   2  -7   5      126.70      126.65     10.99 o 
   3  -7   5       32.97       38.39      8.73 o 
   4  -7   5      101.89       67.82     34.62 o 
   5  -7   5        0.07        9.35      7.63 o 
   6  -7   5        6.76       12.71      8.07 o 
   7  -7   5       29.25       28.14     14.10 o 
  -8  -6   5        9.84       14.82      9.82 o 
  -7  -6   5       44.56       45.24     11.07 o 
  -6  -6   5       32.04       44.90      8.61 o 
  -5  -6   5       20.28       23.49      6.42 o 
  -4  -6   5      161.22      180.63     11.86 o 
  -3  -6   5        5.68        3.57      4.58 o 
  -2  -6   5        1.91        0.47      3.85 o 
  -1  -6   5       21.78       29.14     12.44 o 
   0  -6   5        0.17       -1.04      4.81 o 
   1  -6   5        6.21       14.90      5.75 o 
   2  -6   5       64.32       73.33      8.69 o 
   3  -6   5      381.23      322.94     16.72 o 
   4  -6   5      256.93      245.14     20.51 o 
   5  -6   5       18.20       12.23      7.35 o 
   6  -6   5        8.28        6.58      6.91 o 
   7  -6   5        2.96       14.13      9.43 o 
   8  -6   5        0.65       18.09     10.12 o 
  -9  -5   5       27.91       23.12     10.52 o 
  -8  -5   5        0.05        0.13      7.90 o 
  -7  -5   5       24.19       38.94     11.91 o 
  -6  -5   5        6.25        9.00      5.25 o 
  -5  -5   5       40.46       45.46      7.15 o 
  -4  -5   5      296.85      275.74     18.52 o 
  -3  -5   5      121.23      134.00     10.07 o 
  -2  -5   5        0.17        3.58      3.63 o 
  -1  -5   5        1.24        3.66      3.16 o 
   0  -5   5       14.03       19.14      5.06 o 
   1  -5   5       50.79       57.51      7.28 o 
   2  -5   5       31.36       30.19      6.00 o 
   3  -5   5       10.47       14.37      6.00 o 
   4  -5   5      184.87      194.31     33.97 o 
   5  -5   5        9.86       23.37      6.17 o 
   6  -5   5      151.67      125.43     16.45 o 
   7  -5   5        6.13       10.19      8.84 o 
   8  -5   5        1.14        9.37      9.95 o 
  -9  -4   5        2.94       18.54      8.70 o 
  -8  -4   5        1.78        9.12      8.74 o 
  -7  -4   5      114.42      120.82     21.95 o 
  -6  -4   5       54.71       67.95     11.71 o 
  -5  -4   5       75.06       70.24      8.10 o 
  -4  -4   5       51.96       52.06      6.78 o 
  -3  -4   5       31.65       33.85      5.51 o 
  -2  -4   5        0.00       -1.39      2.88 o 
  -1  -4   5       17.68       13.36      3.30 o 
   0  -4   5      655.37      609.16     26.11 o 
   1  -4   5       90.35      110.76     12.90 o 
   2  -4   5        6.65        4.14      4.26 o 
   3  -4   5       16.74       20.79      5.63 o 
   4  -4   5        9.43        3.68      4.48 o 
   5  -4   5        2.03        2.98      5.11 o 
   6  -4   5      457.70      458.23     38.09 o 
   7  -4   5      105.76      114.63     17.20 o 
   8  -4   5       30.40        9.60     12.64 o 
   9  -4   5        5.92       17.31     10.28 o 
  -9  -3   5        0.07       12.66     10.67 o 
  -8  -3   5        0.10       16.17     10.19 o 
  -7  -3   5        3.90        0.80      7.41 o 
  -6  -3   5        4.32        6.29      6.99 o 
  -5  -3   5        0.07       -0.66      3.69 o 
  -4  -3   5      122.32      138.57      8.67 o 
  -3  -3   5      104.98      116.24      6.39 o 
  -2  -3   5      218.43      219.87      8.08 o 
  -1  -3   5      242.39      239.15      8.11 o 
   0  -3   5     2193.37     2261.49     34.80 o 
   1  -3   5      228.94      205.87      6.55 o 
   2  -3   5      278.10      261.23     11.64 o 
   3  -3   5        3.62        4.42      4.00 o 
   4  -3   5       20.14       17.61      4.83 o 
   5  -3   5        2.75        7.59      4.94 o 
   6  -3   5       28.28       11.57      8.53 o 
   7  -3   5       12.32        9.77      8.47 o 
   8  -3   5       28.56       25.14     10.00 o 
   9  -3   5       25.91       34.71     12.13 o 
  10  -3   5        5.13       23.11     11.48 o 
  -9  -2   5        0.34       19.54     10.57 o 
  -8  -2   5        2.15        6.52      8.01 o 
  -7  -2   5       67.75       69.94     13.71 o 
  -6  -2   5      196.96      193.36     16.69 o 
  -5  -2   5       80.46       88.79      7.37 o 
  -4  -2   5      147.16      152.90      7.63 o 
  -3  -2   5      140.27      168.43      7.33 o 
  -2  -2   5     1060.56     1108.02     20.42 o 
  -1  -2   5      203.32      234.44      7.59 o 
   0  -2   5     1302.43     1353.50     22.56 o 
   1  -2   5      165.92      148.57      5.16 o 
   2  -2   5       65.45       66.16      7.33 o 
   3  -2   5      111.38      112.42      8.51 o 
   4  -2   5     1021.06     1034.89     24.67 o 
   5  -2   5       42.57       43.47      6.70 o 
   6  -2   5      243.80      256.76     17.90 o 
   7  -2   5       58.65       69.52     15.48 o 
   8  -2   5       45.10       46.24     12.31 o 
   9  -2   5        0.15       10.24      9.51 o 
  10  -2   5       23.43       50.23     14.92 o 
  -9  -1   5       11.75       15.46     10.10 o 
  -8  -1   5       15.74       12.85      7.97 o 
  -7  -1   5       43.23       35.69     10.64 o 
  -6  -1   5      142.12      156.73     15.54 o 
  -5  -1   5       65.45       79.10      8.90 o 
  -4  -1   5        2.61        5.37      2.76 o 
  -3  -1   5       97.99      109.32      7.38 o 
  -2  -1   5     1389.94     1327.54     22.82 o 
  -1  -1   5      263.31      265.45      7.79 o 
   0  -1   5     3670.14     3807.54     51.81 o 
   1  -1   5     1480.60     1472.01     24.00 o 
   2  -1   5      169.89      191.29      8.33 o 
   3  -1   5      310.71      223.63      6.33 o 
   4  -1   5      218.43      230.60      7.73 o 
   5  -1   5     1254.59     1254.07     23.75 o 
   6  -1   5      100.91      125.54      9.48 o 
   7  -1   5       80.26       72.24     12.72 o 
   8  -1   5       74.39       68.03     16.61 o 
   9  -1   5        0.59        6.52      9.35 o 
  10  -1   5       48.18       77.97     16.94 o 
  -9   0   5        0.15        2.91      8.28 o 
  -8   0   5        1.20        6.56      7.11 o 
  -7   0   5       42.18       45.30     10.89 o 
  -6   0   5      119.53      104.79     11.05 o 
  -5   0   5      108.52      116.60     10.27 o 
  -4   0   5       16.32       17.43      2.94 o 
  -3   0   5      204.71      183.39      6.97 o 
  -2   0   5      564.69      551.85     12.31 o 
  -1   0   5     2495.27     2691.79     38.45 o 
   0   0   5     2973.07     3159.89     43.44 o 
   1   0   5     3547.28     3675.67     49.24 o 
   2   0   5     3267.34     3313.51     51.72 o 
   3   0   5       57.09       63.40      3.83 o 
   4   0   5      768.94      832.97     24.81 o 
   5   0   5       42.80       48.43      4.65 o 
   6   0   5       97.89       97.36      6.72 o 
   7   0   5      161.13      168.82     11.47 o 
   8   0   5        1.20       10.37      7.71 o 
   9   0   5        2.10       19.37     14.43 o 
  10   0   5       40.75       53.91     13.64 o 
  11   0   5        0.89        7.89     11.06 o 
  -9   1   5       16.08       38.54     10.06 o 
  -8   1   5       11.37       31.34     21.33 o 
  -7   1   5       24.32       30.86      9.09 o 
  -6   1   5       81.59       82.14     10.19 o 
  -5   1   5      105.68      121.38     11.09 o 
  -4   1   5      526.52      478.32     17.07 o 
  -3   1   5        1.00        2.06      3.32 o 
  -2   1   5        0.25        1.99      1.86 o 
  -1   1   5      402.20      421.88      9.78 o 
   0   1   5       25.71       24.66      2.80 o 
   1   1   5      561.29      637.85     11.81 o 
   2   1   5       73.64       77.93      4.06 o 
   3   1   5      796.44      868.74     16.13 o 
   4   1   5      609.46      626.12     13.63 o 
   5   1   5     1455.56     1539.39     50.30 o 
   6   1   5        0.34       -2.41      2.99 o 
   7   1   5      167.67      161.86     13.62 o 
   8   1   5      123.20      131.39     11.45 o 
   9   1   5       97.86      108.68     16.09 o 
  10   1   5        0.59        6.23     11.98 o 
  11   1   5       29.66       27.83     19.76 o 
  -9   2   5      111.01      115.54     16.17 o 
  -8   2   5       35.25       41.40      9.22 o 
  -7   2   5       87.38       73.61     12.86 o 
  -6   2   5       38.04       51.63      8.85 o 
  -5   2   5        5.56        2.03      5.40 o 
  -4   2   5       20.37       26.68      6.19 o 
  -3   2   5        4.25        6.94      2.45 o 
  -2   2   5     2500.08     2509.33     36.99 o 
  -1   2   5       48.38       51.14      3.68 o 
   0   2   5        7.80       13.18      2.27 o 
   1   2   5     6398.49     6643.33     83.94 o 
   2   2   5       42.89       56.31      3.27 o 
   3   2   5      736.76      868.63     15.69 o 
   4   2   5        6.16        1.82      1.94 o 
   5   2   5      226.16      258.27     10.19 o 
   6   2   5       30.36       33.27      5.27 o 
   7   2   5       89.45       94.09     10.00 o 
   8   2   5       74.39       62.09      8.89 o 
   9   2   5       45.88       59.85      9.66 o 
  10   2   5        4.29        3.27     16.17 o 
  11   2   5       18.75       69.88     23.73 o 
  -9   3   5       86.70      102.12     12.78 o 
  -8   3   5        0.52        2.72      6.44 o 
  -7   3   5       58.57       58.30     10.12 o 
  -6   3   5      138.95      132.59     12.43 o 
  -5   3   5      584.78      579.01     21.22 o 
  -4   3   5       64.78       70.91      8.59 o 
  -3   3   5       42.83       38.68      5.93 o 
  -2   3   5      984.83     1015.13     21.04 o 
  -1   3   5     4135.84     4350.27     59.11 o 
   0   3   5     1059.14     1076.49     18.08 o 
   1   3   5     1482.51     1501.32     51.96 o 
   2   3   5      488.28      465.55     27.76 o 
   3   3   5      248.64      233.13      6.92 o 
   4   3   5        0.03        1.47      2.22 o 
   5   3   5      236.74      260.95     13.44 o 
   6   3   5      566.05      555.85     15.09 o 
   7   3   5      128.54      144.90      9.36 o 
   8   3   5      864.34      747.16     25.73 o 
   9   3   5        1.42       12.82      8.10 o 
  10   3   5       15.69       20.70      8.19 o 
  11   3   5        0.01       26.36     16.37 o 
  -9   4   5        3.89       21.06      7.78 o 
  -8   4   5       29.05       43.22     10.11 o 
  -7   4   5      163.75      155.99     21.84 o 
  -6   4   5       49.31       51.31      9.29 o 
  -5   4   5       83.07       57.17      8.57 o 
  -4   4   5      605.57      571.80     20.12 o 
  -3   4   5       25.91       29.38      6.09 o 
  -2   4   5        0.93        1.31      2.37 o 
  -1   4   5       34.31       36.15      3.75 o 
   0   4   5      185.43      176.96      6.46 o 
   1   4   5      157.52      172.83      5.30 o 
   2   4   5      243.37      255.49     10.66 o 
   3   4   5     3036.12     2966.91     55.15 o 
   4   4   5        3.40        1.65      2.33 o 
   5   4   5      267.52      245.36      9.01 o 
   6   4   5      584.05      558.60     15.39 o 
   7   4   5      656.48      595.24     17.00 o 
   8   4   5      493.50      452.90     19.35 o 
   9   4   5        1.62        8.67      8.40 o 
  10   4   5      144.85      157.84     17.00 o 
  11   4   5        0.01       23.20     27.15 o 
  -8   5   5        4.55       27.52      9.46 o 
  -7   5   5       76.77       74.38     11.33 o 
  -6   5   5       98.42      123.45     12.78 o 
  -5   5   5        0.05        3.68      4.71 o 
  -4   5   5       64.80       64.44     10.34 o 
  -3   5   5      193.08      178.84     11.47 o 
  -2   5   5       53.54       55.86      5.02 o 
  -1   5   5      183.02      182.59      7.57 o 
   0   5   5      357.91      353.71      9.88 o 
   1   5   5     1393.86     1362.08     22.54 o 
   2   5   5        1.67        2.23      1.76 o 
   3   5   5      327.49      358.39      9.79 o 
   4   5   5        0.30        1.99      2.63 o 
   5   5   5      223.23      212.79      8.78 o 
   6   5   5      993.54      903.89     24.17 o 
   7   5   5      384.39      352.67     14.53 o 
   8   5   5       52.22       63.25      9.39 o 
   9   5   5        0.14       -2.11      4.99 o 
  10   5   5        1.72        4.42      8.79 o 
  11   5   5      109.34       87.16     21.59 o 
  -8   6   5        0.83        7.60      6.65 o 
  -7   6   5        1.32       11.85      7.05 o 
  -6   6   5        2.58        9.39      9.37 o 
  -5   6   5       53.41       58.06      9.05 o 
  -4   6   5      251.64      190.66     13.28 o 
  -3   6   5        1.30        0.12      4.57 o 
  -2   6   5      140.36      149.66     13.49 o 
  -1   6   5       12.72       15.87      3.64 o 
   0   6   5       18.34       18.09      3.64 o 
   1   6   5       45.49       52.05      4.47 o 
   2   6   5      444.92      453.09     11.50 o 
   3   6   5       18.88       22.58      3.41 o 
   4   6   5       81.48       94.10      7.61 o 
   5   6   5      297.63      286.28     10.49 o 
   6   6   5       68.37       80.46      9.50 o 
   7   6   5      647.46      594.32     19.52 o 
   8   6   5      121.85      122.60     11.01 o 
   9   6   5      127.57      127.64     15.48 o 
  10   6   5       44.66       48.75     16.94 o 
  11   6   5       29.57       14.11     13.88 o 
  -7   7   5       56.64       49.46      9.84 o 
  -6   7   5        3.58        5.51      7.48 o 
  -5   7   5       57.03       52.23      9.70 o 
  -4   7   5       57.18       52.75      8.42 o 
  -3   7   5      145.04      134.50     11.21 o 
  -2   7   5        1.20        0.26      4.77 o 
  -1   7   5       11.70        7.00      3.70 o 
   0   7   5        5.30        6.16      3.55 o 
   1   7   5      316.07      308.65     10.40 o 
   2   7   5      580.11      619.77     15.04 o 
   3   7   5      147.30      128.33     10.33 o 
   4   7   5       20.32       19.39      6.22 o 
   5   7   5      449.79      437.83     22.41 o 
   6   7   5      422.23      418.53     22.65 o 
   7   7   5      309.50      257.67     19.15 o 
   8   7   5        0.39        5.70      6.75 o 
   9   7   5       46.13       51.60     12.37 o 
  10   7   5       10.82       18.82     13.03 o 
  11   7   5       18.67       16.90     12.92 o 
  -7   8   5        5.03        1.65     13.93 o 
  -6   8   5        1.79        1.69      7.16 o 
  -5   8   5        0.04       14.13      6.35 o 
  -4   8   5        3.15        2.95      5.04 o 
  -3   8   5       10.00       13.42      5.78 o 
  -2   8   5        1.10        0.79      4.40 o 
  -1   8   5       91.52       90.10      9.36 o 
   0   8   5      188.64      186.79     17.92 o 
   1   8   5       26.74       27.96      6.79 o 
   2   8   5       70.66       88.30     22.48 o 
   3   8   5       73.95       68.08      8.96 o 
   4   8   5      146.98      148.47     14.81 o 
   5   8   5      241.76      269.90     43.93 o 
   6   8   5      563.55      511.09     26.06 o 
   7   8   5        2.09       15.37      7.89 o 
   8   8   5       38.75       42.05     11.65 o 
   9   8   5        2.43        6.02      7.41 o 
  10   8   5        3.18       13.85      8.97 o 
  -5   9   5       13.34       28.90     16.78 o 
  -4   9   5       80.64       64.51     19.47 o 
  -3   9   5       48.69       80.12     16.94 o 
  -2   9   5       52.90       45.40     11.73 o 
  -1   9   5        0.82        6.07      6.83 o 
   0   9   5      149.74      176.86     13.30 o 
   1   9   5       35.07       35.89      7.82 o 
   2   9   5       76.25       60.75      8.91 o 
   3   9   5       82.23       98.59     13.45 o 
   4   9   5       18.59       28.97      9.96 o 
   5   9   5      421.03      375.42     42.51 o 
   6   9   5       32.72       26.26      9.74 o 
   7   9   5       92.85       89.17     18.72 o 
   8   9   5        1.88        3.19      9.37 o 
   9   9   5       39.15       39.87     11.16 o 
  10   9   5       10.24       40.65     15.50 o 
  -3  10   5       35.30       27.12     10.09 o 
  -2  10   5       30.66       54.86     12.39 o 
  -1  10   5       43.38       64.36     12.50 o 
   0  10   5      140.65      128.99     12.59 o 
   1  10   5      198.71      214.91     15.67 o 
   2  10   5       48.40       54.61     11.12 o 
   3  10   5      108.35      108.52     14.50 o 
   4  10   5        7.26        8.85      8.57 o 
   5  10   5       20.12       20.98     10.18 o 
   6  10   5        6.35       -1.55      7.87 o 
   7  10   5       11.05        5.25      8.01 o 
   8  10   5        6.37        7.40      7.87 o 
   9  10   5        3.29        7.13      8.61 o 
  -4  11   5        7.53        7.48     13.99 o 
  -3  11   5        0.27       -0.53     10.11 o 
  -2  11   5        0.03        5.29      7.62 o 
  -1  11   5        0.35       -0.54      8.36 o 
   0  11   5        7.72       14.63      9.03 o 
   1  11   5        4.23       17.35     10.05 o 
   2  11   5       34.71       55.22     12.43 o 
   3  11   5        0.44        6.58      8.01 o 
   4  11   5        0.08        5.90      7.92 o 
   5  11   5        1.52        9.80      8.80 o 
   6  11   5        0.47        5.19      7.54 o 
   7  11   5       68.12       69.36     15.04 o 
   8  11   5        0.24       10.70      7.58 o 
  -2  12   5        2.32       14.57     16.94 o 
   1  12   5        0.73       16.03     12.04 o 
   2  12   5        3.29       10.59      9.72 o 
   3  12   5       34.32       47.73     13.01 o 
   4  12   5       79.01       81.74     16.63 o 
   5  12   5       28.62       26.99     10.98 o 
   6  12   5        4.10        4.90     12.39 o 
   7  12   5        9.48       15.75      9.39 o 
   1  13   5        7.30        5.26     16.28 o 
   2  13   5       16.23       32.32     13.63 o 
   3  13   5        1.46       17.14     11.49 o 
   4  13   5       26.04       27.88     13.24 o 
   5  13   5       16.62       31.94     16.36 o 
  -4 -10   6        0.84        2.00      7.58 o 
  -3 -10   6        4.76        8.15     18.98 o 
  -2 -10   6        2.64        5.76     11.15 o 
  -1 -10   6        3.89       10.16      7.74 o 
   0 -10   6        2.00        0.62      7.23 o 
   1 -10   6        4.06        5.72      8.11 o 
   2 -10   6       10.02        9.57      7.99 o 
  -6  -9   6        3.18       20.63      9.87 o 
  -5  -9   6       14.89       25.77     16.47 o 
  -4  -9   6       11.37       17.00      8.27 o 
  -3  -9   6       13.88       17.00      8.27 o 
  -2  -9   6        1.18        1.18     17.13 o 
  -1  -9   6       25.65       13.69     12.02 o 
   0  -9   6       11.35       22.15     10.64 o 
   1  -9   6       54.58       64.06     11.50 o 
   2  -9   6        0.71        1.80      8.00 o 
   3  -9   6        1.05        7.45     10.47 o 
   4  -9   6        0.14        3.70      6.11 o 
   5  -9   6        4.63        7.73     10.75 o 
  -7  -8   6       12.04       35.70     14.37 o 
  -6  -8   6        1.57       14.08      6.26 o 
  -5  -8   6        1.19       -1.16     10.63 o 
  -4  -8   6        8.23       20.88      7.89 o 
  -3  -8   6       13.30       32.62      9.94 o 
  -2  -8   6       64.37       56.55     10.78 o 
  -1  -8   6        0.22       -1.94      6.14 o 
   0  -8   6        0.00        0.12     10.35 o 
   1  -8   6       19.08       27.75      9.51 o 
   2  -8   6       90.20       93.43     12.06 o 
   3  -8   6      104.18      103.29     12.93 o 
   4  -8   6        1.41        1.96      5.47 o 
   5  -8   6        0.21       -5.07      7.01 o 
   6  -8   6        2.01        0.91      9.31 o 
  -8  -7   6       11.84       15.34     12.28 o 
  -7  -7   6        0.02        9.52      9.36 o 
  -6  -7   6       16.37       23.59      7.15 o 
  -5  -7   6       44.10       48.81      8.36 o 
  -4  -7   6        1.65        5.01      6.20 o 
  -3  -7   6      139.13      149.08     14.55 o 
  -2  -7   6      576.19      499.18     31.69 o 
  -1  -7   6      299.10      284.85     22.34 o 
   0  -7   6       17.41       23.46      8.04 o 
   1  -7   6       14.74       17.61     14.35 o 
   2  -7   6       25.40       37.49      8.45 o 
   3  -7   6      183.60      161.69     37.63 o 
   4  -7   6       13.38       23.59      7.58 o 
   5  -7   6        4.10       11.77      7.57 o 
   6  -7   6        0.02        5.36      8.01 o 
   7  -7   6       35.49       41.73     12.30 o 
  -8  -6   6       40.18       45.35     11.76 o 
  -7  -6   6       42.28       20.10     14.03 o 
  -6  -6   6        3.34        6.87      5.65 o 
  -5  -6   6        4.69       -1.58      4.76 o 
  -4  -6   6        6.84       18.17      6.01 o 
  -3  -6   6      920.05      761.58     22.73 o 
  -2  -6   6      419.00      343.22     18.73 o 
  -1  -6   6      108.22      116.40     12.28 o 
   0  -6   6       53.46       55.08      9.59 o 
   1  -6   6       33.43       40.91      7.60 o 
   2  -6   6       13.46       19.54      6.58 o 
   3  -6   6       39.98       37.50      7.45 o 
   4  -6   6       43.48       34.39      7.61 o 
   5  -6   6       22.72        5.44      6.54 o 
   6  -6   6       56.38       50.37     19.22 o 
   7  -6   6        0.24       10.78      9.49 o 
  -8  -5   6       11.14        1.45      8.11 o 
  -7  -5   6       32.46       43.68     15.32 o 
  -6  -5   6      183.06      207.60     26.34 o 
  -5  -5   6       35.81       29.41      6.81 o 
  -4  -5   6      573.14      474.92     30.13 o 
  -3  -5   6      298.68      272.71     13.16 o 
  -2  -5   6       17.06       15.25      4.97 o 
  -1  -5   6        1.65       -1.18      4.66 o 
   0  -5   6      149.57      135.54     10.19 o 
   1  -5   6      254.49      261.92     13.17 o 
   2  -5   6      271.44      269.42     13.39 o 
   3  -5   6      130.83      116.90     10.31 o 
   4  -5   6      112.02      114.94     10.48 o 
   5  -5   6       94.13      103.27     14.07 o 
   6  -5   6       23.03       17.26      9.69 o 
   7  -5   6        8.47       21.00     10.00 o 
   8  -5   6       46.92       57.38     14.05 o 
  -9  -4   6        4.89       -5.51      7.80 o 
  -8  -4   6        9.73       16.46      8.20 o 
  -7  -4   6       19.23       30.97     11.01 o 
  -6  -4   6       34.86       34.00      9.98 o 
  -5  -4   6      245.78      234.35     14.67 o 
  -4  -4   6      197.59      209.38     11.46 o 
  -3  -4   6      456.08      404.17     14.67 o 
  -2  -4   6      372.18      348.93     13.07 o 
  -1  -4   6        0.74       -1.29      2.50 o 
   0  -4   6       77.06       75.61      5.45 o 
   1  -4   6     1505.18     1503.47     32.09 o 
   2  -4   6      623.54      578.21     27.38 o 
   3  -4   6        1.69        1.56      4.90 o 
   4  -4   6        0.00        4.15      4.93 o 
   5  -4   6       11.41       15.61      6.51 o 
   6  -4   6        2.11        1.34      9.10 o 
   7  -4   6      104.11      132.91     17.86 o 
   8  -4   6       83.63       71.94     15.41 o 
   9  -4   6       47.72       65.05     15.20 o 
  -9  -3   6        0.64       14.64      8.79 o 
  -8  -3   6       31.78       31.85     10.62 o 
  -7  -3   6        0.82       -4.97      7.47 o 
  -6  -3   6       40.74       30.96     10.05 o 
  -5  -3   6      112.66      119.08      9.34 o 
  -4  -3   6      606.36      590.38     18.24 o 
  -3  -3   6     1583.83     1498.92     37.49 o 
  -2  -3   6      123.98      139.13     10.75 o 
  -1  -3   6        4.25        4.35      2.58 o 
   0  -3   6     1095.79     1134.63     21.18 o 
   1  -3   6      422.82      430.70     13.23 o 
   2  -3   6       58.47       59.12      6.81 o 
   3  -3   6      197.84      188.14     13.36 o 
   4  -3   6        0.37       -1.21      4.25 o 
   5  -3   6       12.18        8.73      4.86 o 
   6  -3   6       17.07       25.79      6.50 o 
   7  -3   6       17.54       11.16      8.96 o 
   8  -3   6        0.50        8.04      9.44 o 
   9  -3   6       19.41       19.33     11.31 o 
  -9  -2   6        0.35       43.03     25.20 o 
  -8  -2   6       18.19       23.12     12.21 o 
  -7  -2   6        3.26        1.13      6.97 o 
  -6  -2   6       12.06       12.93      8.63 o 
  -5  -2   6      207.20      194.55     16.00 o 
  -4  -2   6       30.40       33.24      5.40 o 
  -3  -2   6       88.09       99.39      6.49 o 
  -2  -2   6       47.80       46.54      4.72 o 
  -1  -2   6       11.76       16.55      3.14 o 
   0  -2   6     1958.90     1904.82     30.39 o 
   1  -2   6     1231.93     1275.13     21.98 o 
   2  -2   6        5.14        4.61      3.25 o 
   3  -2   6       81.28       83.92      7.49 o 
   4  -2   6      121.48      125.80      9.13 o 
   5  -2   6       93.40       80.31     11.02 o 
   6  -2   6       53.35       56.65      8.20 o 
   7  -2   6      142.93      154.61     17.63 o 
   8  -2   6        3.25        8.78      9.66 o 
   9  -2   6       11.89       31.02     12.56 o 
  10  -2   6        3.96        8.23      9.66 o 
  -9  -1   6       13.74       20.60     10.50 o 
  -8  -1   6       12.40       38.92     11.32 o 
  -7  -1   6      161.15      138.40     16.22 o 
  -6  -1   6      217.23      230.91     48.17 o 
  -5  -1   6      123.60      109.87     16.22 o 
  -4  -1   6        3.21        4.50      2.86 o 
  -3  -1   6      155.68      147.52      7.14 o 
  -2  -1   6        0.01        1.12      2.03 o 
  -1  -1   6       34.19       23.68      3.54 o 
   0  -1   6     1116.85     1180.39     20.74 o 
   1  -1   6      986.29     1061.38     18.70 o 
   2  -1   6     1071.10     1014.16     22.18 o 
   3  -1   6       37.95       52.23      8.00 o 
   4  -1   6      179.05      191.90     12.11 o 
   5  -1   6        1.23        2.41      5.04 o 
   6  -1   6        3.83        3.76      4.34 o 
   7  -1   6        5.65        4.96      8.44 o 
   8  -1   6        7.91       -0.41      7.13 o 
   9  -1   6        0.11       -3.08      8.13 o 
  10  -1   6       94.76      106.94     19.50 o 
  -9   0   6       19.06       25.27      8.66 o 
  -8   0   6        1.21        5.30      7.95 o 
  -7   0   6      149.97      156.67     16.66 o 
  -6   0   6      154.06      138.60     14.72 o 
  -5   0   6      248.80      227.24     16.94 o 
  -4   0   6      211.94      197.94     17.21 o 
  -3   0   6       45.59       42.35      4.47 o 
  -2   0   6      215.68      219.31      7.74 o 
  -1   0   6      118.56      140.26      8.17 o 
   0   0   6     3020.81     3272.21     45.95 o 
   1   0   6       16.85       17.42      2.66 o 
   2   0   6     1441.66     1553.47     24.72 o 
   3   0   6        1.28        5.98      2.10 o 
   4   0   6      742.15      808.08     17.19 o 
   5   0   6      464.86      477.41     12.81 o 
   6   0   6        5.99       16.72      6.27 o 
   7   0   6       39.49      101.48     37.31 o 
   8   0   6      168.01      190.54     18.75 o 
   9   0   6       23.12       22.04     10.63 o 
  10   0   6        5.55       26.95     13.90 o 
  11   0   6        8.53        9.89     10.62 o 
  -9   1   6        0.07        8.43     11.67 o 
  -8   1   6       81.18       62.38     12.04 o 
  -7   1   6        7.27       14.48      7.74 o 
  -6   1   6      174.48      178.14     13.77 o 
  -5   1   6      115.02      113.00     11.15 o 
  -4   1   6        1.13        1.68      4.12 o 
  -3   1   6       22.33       19.64      3.27 o 
  -2   1   6      106.93      114.41      5.77 o 
  -1   1   6     1174.27     1254.69     21.52 o 
   0   1   6      307.75      284.33      7.90 o 
   1   1   6      150.25      179.84      5.98 o 
   2   1   6       15.35       22.92      2.81 o 
   3   1   6     1006.30     1033.72     18.39 o 
   4   1   6     1246.40     1364.67     23.68 o 
   5   1   6        6.91        3.28      2.80 o 
   6   1   6        2.48       -0.90      3.29 o 
   7   1   6       54.96       64.89      6.97 o 
   8   1   6        2.74        2.86      7.64 o 
   9   1   6       11.98        7.28     11.30 o 
  10   1   6        0.33       20.31     11.71 o 
  11   1   6        0.10       28.67     18.57 o 
  -9   2   6        8.03        6.74      8.06 o 
  -8   2   6       55.70       60.33     12.45 o 
  -7   2   6        4.80        5.06      6.00 o 
  -6   2   6      270.16      244.31     15.49 o 
  -5   2   6       76.15       89.90     10.31 o 
  -4   2   6       29.17       25.90      6.42 o 
  -3   2   6       41.32       47.53      6.67 o 
  -2   2   6      305.29      302.95      9.20 o 
  -1   2   6      525.72      552.18     12.17 o 
   0   2   6     1452.77     1504.82     23.60 o 
   1   2   6     4739.36     4907.47     63.98 o 
   2   2   6        1.14       10.05      2.89 o 
   3   2   6      514.72      538.32     13.30 o 
   4   2   6      149.08      178.75     12.35 o 
   5   2   6      420.18      428.31     11.83 o 
   6   2   6      336.82      345.15     26.20 o 
   7   2   6      311.69      291.88     13.70 o 
   8   2   6       16.43       12.34      5.00 o 
   9   2   6       92.56      109.23     16.20 o 
  10   2   6        3.61        9.01     12.60 o 
  11   2   6        0.80       26.09     18.93 o 
  -9   3   6        9.62       17.56     17.74 o 
  -8   3   6       16.00       16.94      7.29 o 
  -7   3   6        4.19        5.81      5.42 o 
  -6   3   6       51.13       54.04      9.37 o 
  -5   3   6       61.88       54.28      9.21 o 
  -4   3   6       43.39       51.18      8.45 o 
  -3   3   6       26.81       32.08      6.11 o 
  -2   3   6       54.95       60.81      5.25 o 
  -1   3   6      211.13      186.49      6.94 o 
   0   3   6        7.32       19.06      2.72 o 
   1   3   6       79.23       76.19      5.86 o 
   2   3   6      715.84      719.30     18.65 o 
   3   3   6      281.92      262.02      7.24 o 
   4   3   6      234.92      238.15      7.97 o 
   5   3   6      745.58      693.15     15.97 o 
   6   3   6       18.50       22.61      4.67 o 
   7   3   6      263.85      249.37     11.25 o 
   8   3   6      230.00      234.96     12.64 o 
   9   3   6      105.68      113.42     13.69 o 
  10   3   6       12.88        4.80     12.39 o 
  11   3   6        0.17       37.82     19.23 o 
  -8   4   6        0.88        4.29      6.66 o 
  -7   4   6       59.18       54.30     10.00 o 
  -6   4   6       43.27       49.61     10.18 o 
  -5   4   6        0.45        9.88      5.24 o 
  -4   4   6        8.15       12.77      5.81 o 
  -3   4   6      102.51       97.77      9.16 o 
  -2   4   6        1.04        1.86      3.40 o 
  -1   4   6      457.63      456.31     11.63 o 
   0   4   6       41.32       42.93      3.97 o 
   1   4   6      213.56      191.00     13.22 o 
   2   4   6      417.06      479.56     15.64 o 
   3   4   6      710.58      794.58     16.16 o 
   4   4   6      808.32      824.75     17.35 o 
   5   4   6        6.57        7.72      3.51 o 
   6   4   6      238.26      197.75      9.02 o 
   7   4   6       78.13       75.67      7.45 o 
   8   4   6       12.26       22.96      5.81 o 
   9   4   6        4.05        4.98      7.57 o 
  10   4   6       14.52       29.50     10.80 o 
  -8   5   6        1.39       12.34      7.43 o 
  -7   5   6       10.05        0.54      7.48 o 
  -6   5   6       27.66       44.92      9.92 o 
  -5   5   6       30.99       30.49      8.15 o 
  -4   5   6       21.06       31.52      7.44 o 
  -3   5   6      259.95      243.18     13.32 o 
  -2   5   6      285.09      286.63     15.55 o 
  -1   5   6      364.93      396.32     11.38 o 
   0   5   6      138.67      148.91      7.46 o 
   1   5   6       41.12       44.47      3.51 o 
   2   5   6      413.19      388.42     14.82 o 
   3   5   6      384.28      446.20     11.17 o 
   4   5   6      297.25      274.32      8.86 o 
   5   5   6       12.35       13.26      3.66 o 
   6   5   6      166.80      168.36      8.67 o 
   7   5   6        3.05       -0.69      4.88 o 
   8   5   6      256.03      233.99     13.36 o 
   9   5   6       10.67       19.78      8.36 o 
  10   5   6        2.55        1.01      9.28 o 
  11   5   6        1.22       13.51     11.20 o 
  -7   6   6        4.02        8.56      7.91 o 
  -6   6   6        2.57       14.09      8.27 o 
  -5   6   6        9.85        8.43      7.06 o 
  -4   6   6        9.30        6.19      7.57 o 
  -3   6   6        0.13       -0.12      4.94 o 
  -2   6   6        4.50        3.93      4.54 o 
  -1   6   6      195.13      181.28      8.46 o 
   0   6   6        5.05        6.55      3.23 o 
   1   6   6     1098.40      996.17     26.50 o 
   2   6   6      159.55      174.70     11.66 o 
   3   6   6      321.98      327.41     18.38 o 
   4   6   6       25.59       36.59      6.88 o 
   5   6   6        0.67        0.44      4.41 o 
   6   6   6       10.64        6.96      7.32 o 
   7   6   6      606.28      518.15     24.65 o 
   8   6   6       42.58       40.64     10.41 o 
   9   6   6       15.65       44.63     16.03 o 
  10   6   6        0.63        3.27     10.27 o 
  11   6   6        0.13       15.32     12.26 o 
  -7   7   6        9.83       19.09     11.65 o 
  -6   7   6        1.14       12.86     12.70 o 
  -5   7   6        0.03        1.03      8.71 o 
  -4   7   6        6.08        5.50      4.89 o 
  -3   7   6        3.29       -0.71      4.82 o 
  -2   7   6      148.17      133.31     10.81 o 
  -1   7   6      299.86      301.54     14.43 o 
   0   7   6       17.13       11.66      5.04 o 
   1   7   6       57.70       77.95      8.89 o 
   2   7   6      181.59      184.07     12.25 o 
   3   7   6      184.75      183.22     16.30 o 
   4   7   6       47.44       53.96      8.16 o 
   5   7   6      224.40      228.41     18.17 o 
   6   7   6       35.64       47.18      9.81 o 
   7   7   6      266.99      217.51     17.49 o 
   8   7   6       13.87       10.02     12.18 o 
   9   7   6       47.44       31.79     11.55 o 
  10   7   6        3.16        3.34     11.89 o 
  11   7   6       27.87       41.50     16.94 o 
  -6   8   6        3.34        4.44      7.15 o 
  -5   8   6       14.64       11.24     16.14 o 
  -4   8   6       18.23       12.64     10.66 o 
  -3   8   6        1.12        3.45      6.68 o 
  -2   8   6        5.47        3.57      5.52 o 
  -1   8   6        2.03        9.64      6.70 o 
   0   8   6      159.91      159.05     18.74 o 
   1   8   6       27.36       23.41      6.77 o 
   2   8   6       44.38       51.55      9.28 o 
   3   8   6       34.08       36.26      7.67 o 
   4   8   6       11.61        8.01      8.83 o 
   5   8   6      818.30      733.75     34.74 o 
   6   8   6       85.41       90.67     13.83 o 
   7   8   6        2.19        4.07      6.93 o 
   8   8   6        4.03        0.75      6.71 o 
   9   8   6       26.39       27.83      9.90 o 
  10   8   6       10.24       21.34     10.70 o 
  -5   9   6       28.83       16.39     25.61 o 
  -4   9   6        2.27       11.45      7.32 o 
  -3   9   6        2.89       12.34      8.76 o 
  -2   9   6       34.73       39.25     10.82 o 
  -1   9   6        3.81        7.68      7.09 o 
   0   9   6      147.33      172.53     23.16 o 
   1   9   6      376.71      337.79     16.97 o 
   2   9   6       90.88       95.92     10.67 o 
   3   9   6      197.36      192.93     17.66 o 
   4   9   6      517.81      503.38     26.06 o 
   5   9   6      378.62      391.51     27.55 o 
   6   9   6       21.21       19.61     10.36 o 
   7   9   6       47.71       56.70     12.33 o 
   8   9   6       29.50       36.45     10.91 o 
   9   9   6        0.00        9.15      9.98 o 
  10   9   6       36.36       32.34      9.86 o 
  -4  10   6        5.68        8.35     10.24 o 
  -3  10   6       32.23       30.99     23.86 o 
  -2  10   6        1.36        0.52      6.75 o 
  -1  10   6       63.33       53.20     12.27 o 
   0  10   6       47.85       51.40     11.44 o 
   1  10   6       36.61       53.28      9.21 o 
   2  10   6       39.62       50.94     13.20 o 
   3  10   6        1.35       -2.04      6.47 o 
   4  10   6      179.39      207.31     19.10 o 
   5  10   6        6.47       -2.54      7.79 o 
   6  10   6        0.15        7.25      8.41 o 
   7  10   6      119.60      131.18     17.47 o 
   8  10   6       45.77       56.78     13.52 o 
   9  10   6       78.49       90.37     16.48 o 
  -3  11   6        5.77       12.19      8.12 o 
  -2  11   6        3.65       14.27      9.84 o 
  -1  11   6        1.59        5.96      8.94 o 
   0  11   6        0.68        6.28      7.82 o 
   1  11   6        0.00       13.60      7.86 o 
   2  11   6        0.00        0.27      8.15 o 
   3  11   6      265.43      326.31     23.49 o 
   4  11   6        3.19        8.38      8.71 o 
   5  11   6       57.88       70.42     14.48 o 
   6  11   6        0.00       -1.39     19.41 o 
   7  11   6       53.31       91.11     22.59 o 
   8  11   6       14.97       37.44     10.85 o 
  -2  12   6       32.08       18.64     15.57 o 
  -1  12   6       17.92       22.49     11.19 o 
   0  12   6        5.02       15.07     12.92 o 
   1  12   6       25.36       26.66     15.89 o 
   2  12   6        3.95        8.35     10.78 o 
   3  12   6        0.90       13.66     13.15 o 
   4  12   6      132.82      140.84     18.67 o 
   5  12   6       21.17       30.62     11.58 o 
   6  12   6        0.09       12.53      9.82 o 
   7  12   6        5.75       -4.50      9.08 o 
   0  13   6        0.24       48.68     21.91 o 
   1  13   6       14.03       40.95     21.33 o 
   2  13   6       21.46       27.62     12.47 o 
   3  13   6       22.57       36.79     17.52 o 
   4  13   6        0.00        1.32     10.30 o 
   5  13   6       25.48       32.57     12.29 o 
  -3 -10   7        2.77       16.16     23.47 o 
  -2 -10   7        4.47       11.86      7.65 o 
  -1 -10   7       14.40       23.25      8.02 o 
   0 -10   7        0.01        1.01      9.92 o 
   1 -10   7        1.88       14.76      8.57 o 
   2 -10   7        1.51        8.14     10.61 o 
  -5  -9   7       32.66        9.74     11.42 o 
  -4  -9   7        0.22       16.60     12.15 o 
  -3  -9   7        0.05       11.66      7.36 o 
  -2  -9   7       20.46       20.58     14.01 o 
  -1  -9   7        0.65        6.01      8.08 o 
   0  -9   7       34.04       34.26      9.77 o 
   1  -9   7        1.38       -3.52     10.08 o 
   2  -9   7       39.17       43.82      9.87 o 
   3  -9   7        0.01        7.34     17.42 o 
   4  -9   7        6.81       11.16     11.09 o 
  -6  -8   7        0.93        6.01      7.67 o 
  -5  -8   7        2.77       13.31     15.33 o 
  -4  -8   7        0.18       11.69      7.59 o 
  -3  -8   7       21.56       17.21     10.22 o 
  -2  -8   7        1.53        3.45      6.88 o 
  -1  -8   7        4.41        6.74      7.01 o 
   0  -8   7        7.08       12.40      7.27 o 
   1  -8   7        0.00       -5.96      6.30 o 
   2  -8   7       97.80       76.10     16.87 o 
   3  -8   7        0.46       -0.93      5.83 o 
   4  -8   7        2.14        5.39      5.26 o 
   5  -8   7        1.28        4.63      7.21 o 
   6  -8   7        0.36        7.04     10.66 o 
  -7  -7   7       61.36       70.80     18.51 o 
  -6  -7   7        0.01        7.30      6.05 o 
  -5  -7   7       34.25       40.49      7.51 o 
  -4  -7   7       12.38       17.85      7.89 o 
  -3  -7   7       31.28       17.06     10.08 o 
  -2  -7   7       74.49       59.27     10.70 o 
  -1  -7   7      465.10      400.33     29.15 o 
   0  -7   7        1.19       -5.72      5.86 o 
   1  -7   7        0.43       -2.08      6.24 o 
   2  -7   7        0.24       -4.69      4.69 o 
   3  -7   7       12.52       11.76      6.11 o 
   4  -7   7        2.24       13.77      6.78 o 
   5  -7   7        1.51        5.51      6.87 o 
   6  -7   7        0.00        1.93      7.89 o 
  -8  -6   7       83.82      109.73     24.03 o 
  -7  -6   7        2.43        8.62      7.67 o 
  -6  -6   7        1.63       17.45      8.26 o 
  -5  -6   7        6.12        3.82      5.74 o 
  -4  -6   7       61.40       74.10      9.56 o 
  -3  -6   7       90.27       97.63     12.43 o 
  -2  -6   7        5.19       -7.11      8.29 o 
  -1  -6   7       14.22       27.56      8.37 o 
   0  -6   7        0.00        1.88      8.96 o 
   1  -6   7        3.85       -1.60     11.57 o 
   2  -6   7       12.45        9.37      6.12 o 
   3  -6   7      189.49      209.86     15.65 o 
   4  -6   7       14.98       11.31      6.42 o 
   5  -6   7       23.59       26.69      6.60 o 
   6  -6   7      165.33      106.90     43.58 o 
   7  -6   7        8.23        5.04      8.82 o 
  -8  -5   7       12.25       20.41      9.01 o 
  -7  -5   7        0.74        5.76      8.71 o 
  -6  -5   7       72.46       70.60     13.06 o 
  -5  -5   7        3.31        2.98      5.93 o 
  -4  -5   7       95.74      111.19     10.33 o 
  -3  -5   7      567.83      528.24     18.50 o 
  -2  -5   7      296.93      284.42     12.88 o 
  -1  -5   7       11.65       16.24      8.19 o 
   0  -5   7        7.93        7.94      5.28 o 
   1  -5   7      271.81      294.48     14.27 o 
   2  -5   7        0.05        1.94      5.08 o 
   3  -5   7        0.03       -1.54      4.69 o 
   4  -5   7        5.28        8.51      5.91 o 
   5  -5   7       40.04       38.47      8.66 o 
   6  -5   7        4.66       14.37      8.24 o 
   7  -5   7       59.74       85.56     37.69 o 
   8  -5   7       49.38       62.34     18.41 o 
  -8  -4   7        0.12       -8.65      9.07 o 
  -7  -4   7        5.01       -1.48      8.53 o 
  -6  -4   7       42.90       13.36      8.80 o 
  -5  -4   7      150.67      162.37     11.55 o 
  -4  -4   7       65.66       65.44      8.02 o 
  -3  -4   7      384.09      385.34     20.52 o 
  -2  -4   7        7.10        6.70      4.43 o 
  -1  -4   7       47.82       50.80      5.59 o 
   0  -4   7      256.47      235.46     14.04 o 
   1  -4   7      235.97      203.51     11.73 o 
   2  -4   7       65.26       75.61      8.46 o 
   3  -4   7       12.57       14.35      5.96 o 
   4  -4   7       40.66       51.20      8.14 o 
   5  -4   7      197.34      194.51     14.50 o 
   6  -4   7       47.30       51.81     13.00 o 
   7  -4   7        8.94       16.39     15.31 o 
   8  -4   7        4.59       16.14     12.76 o 
   9  -4   7        9.32        7.65     10.34 o 
  -8  -3   7       44.80       53.50     13.05 o 
  -7  -3   7       40.67       36.74     11.07 o 
  -6  -3   7       48.07       37.30     10.30 o 
  -5  -3   7      376.59      334.67     34.09 o 
  -4  -3   7       56.77       66.77      7.65 o 
  -3  -3   7      276.27      242.21     11.61 o 
  -2  -3   7       95.21       87.57      7.95 o 
  -1  -3   7       33.81       47.77      5.05 o 
   0  -3   7       16.01       13.49      3.25 o 
   1  -3   7       54.25       54.13     10.41 o 
   2  -3   7      552.42      624.61     18.83 o 
   3  -3   7      165.91      152.57     10.39 o 
   4  -3   7      445.88      410.84     35.63 o 
   5  -3   7       70.25       76.47      9.04 o 
   6  -3   7        3.68        0.80      8.38 o 
   7  -3   7       61.09       71.92     14.84 o 
   8  -3   7       20.63       36.76     12.06 o 
   9  -3   7      135.96      186.11     34.50 o 
  -8  -2   7       44.74       61.02     14.01 o 
  -7  -2   7        2.99       11.13      7.75 o 
  -6  -2   7      183.52      172.34     16.62 o 
  -5  -2   7       38.23       44.14      9.80 o 
  -4  -2   7      333.94      325.64     31.18 o 
  -3  -2   7      857.63      774.35     18.20 o 
  -2  -2   7      354.89      346.53     10.96 o 
  -1  -2   7       87.77       82.38      5.75 o 
   0  -2   7       17.98       16.68      3.31 o 
   1  -2   7      684.76      726.04     15.16 o 
   2  -2   7      338.59      345.39     18.85 o 
   3  -2   7       12.26       10.03      4.37 o 
   4  -2   7        7.14       12.86      5.01 o 
   5  -2   7      355.80      317.28     18.92 o 
   6  -2   7       85.44       79.69      9.21 o 
   7  -2   7       37.94       36.82     10.40 o 
   8  -2   7        1.80        1.69      8.38 o 
   9  -2   7        3.73        4.36     13.73 o 
  10  -2   7      138.86      178.41     22.27 o 
  -9  -1   7        0.07       33.50     13.40 o 
  -8  -1   7        8.48        8.47      7.92 o 
  -7  -1   7       22.18       25.88     19.01 o 
  -6  -1   7      326.38      276.48     19.42 o 
  -5  -1   7      874.26      757.23     55.24 o 
  -4  -1   7      212.35      202.00     11.06 o 
  -3  -1   7      155.47      172.60      8.49 o 
  -2  -1   7      532.07      531.45     13.73 o 
  -1  -1   7      178.03      139.20      6.76 o 
   0  -1   7      110.04      102.95      9.62 o 
   1  -1   7       11.94       11.85      2.56 o 
   2  -1   7       32.01       37.54      4.15 o 
   3  -1   7       80.26       94.95      9.28 o 
   4  -1   7        1.20        2.01      4.33 o 
   5  -1   7      114.65      135.73      9.90 o 
   6  -1   7       91.56       86.60     15.79 o 
   7  -1   7      209.75      192.29     12.85 o 
   8  -1   7        2.85        1.27      7.91 o 
   9  -1   7        0.70       16.68     10.73 o 
  10  -1   7       12.08       62.76     17.64 o 
  -9   0   7        1.76       11.87     12.35 o 
  -8   0   7       20.30       30.18     10.31 o 
  -7   0   7       31.60       40.56     10.58 o 
  -6   0   7      522.17      522.47     25.40 o 
  -5   0   7        5.35        4.64      5.64 o 
  -4   0   7       20.11       15.79      8.20 o 
  -3   0   7       57.16       66.82      5.70 o 
  -2   0   7        0.49       -2.08      2.08 o 
  -1   0   7      312.11      315.91      9.62 o 
   0   0   7      865.26      922.31     17.88 o 
   1   0   7       65.33      102.32      7.48 o 
   2   0   7      617.15      603.24     12.93 o 
   3   0   7     1218.10     1271.09     26.07 o 
   4   0   7      267.66      296.34     12.29 o 
   5   0   7       69.28       73.44      8.24 o 
   6   0   7        0.05        2.83      5.36 o 
   7   0   7       63.53       89.60      9.53 o 
   8   0   7        0.86        4.11      8.83 o 
   9   0   7        0.00        5.08      8.46 o 
  10   0   7       73.26       59.58     15.17 o 
  11   0   7        4.20       26.72     13.79 o 
  -9   1   7       75.62       95.28     20.58 o 
  -8   1   7        7.01        6.74      7.48 o 
  -7   1   7       44.99       51.60     10.81 o 
  -6   1   7       43.23       43.94      8.64 o 
  -5   1   7       26.30       22.07      6.74 o 
  -4   1   7       26.90       29.25      6.88 o 
  -3   1   7        9.55       15.93      3.52 o 
  -2   1   7     1162.71     1238.35     22.87 o 
  -1   1   7       54.69       59.68      4.70 o 
   0   1   7     2488.71     2818.04     41.03 o 
   1   1   7        1.83        2.34      2.34 o 
   2   1   7      482.29      485.97     11.21 o 
   3   1   7      199.94      204.57      8.93 o 
   4   1   7      113.86      115.86      6.00 o 
   5   1   7        2.77        0.58      2.62 o 
   6   1   7      214.55      205.54     11.53 o 
   7   1   7      158.25      150.03     17.73 o 
   8   1   7      209.08      238.13     26.60 o 
   9   1   7       13.73       26.12     11.61 o 
  10   1   7        4.20        4.78      9.82 o 
  11   1   7        4.21       11.18     14.43 o 
  -8   2   7        7.86        7.77      9.04 o 
  -7   2   7       31.07       39.49      8.70 o 
  -6   2   7       53.85       56.63     10.24 o 
  -5   2   7        7.02        7.95      5.89 o 
  -4   2   7        7.81        4.78      5.46 o 
  -3   2   7        0.04        1.49      4.05 o 
  -2   2   7     1039.59     1183.71     22.04 o 
  -1   2   7       14.85       12.93      3.73 o 
   0   2   7       36.25       38.39      3.71 o 
   1   2   7     1106.40     1098.05     18.66 o 
   2   2   7       81.55       96.96      4.67 o 
   3   2   7      779.33      968.93     20.19 o 
   4   2   7      263.69      292.29      8.99 o 
   5   2   7       15.54       18.21      4.73 o 
   6   2   7       13.19       20.59      4.45 o 
   7   2   7      346.37      297.70     11.83 o 
   8   2   7      287.87      304.54     19.13 o 
   9   2   7        2.70        4.35      7.95 o 
  10   2   7        0.10       -0.83      9.33 o 
  11   2   7        5.06       23.69     18.98 o 
  -8   3   7       22.09       47.30      9.96 o 
  -7   3   7       63.17       55.51     10.68 o 
  -6   3   7       18.47       19.63      7.94 o 
  -5   3   7        0.01        2.68      6.18 o 
  -4   3   7      302.72      286.41     17.80 o 
  -3   3   7      210.63      196.34     11.83 o 
  -2   3   7      100.43      122.19      6.39 o 
  -1   3   7       73.47       80.22      5.19 o 
   0   3   7       87.82      105.26      5.29 o 
   1   3   7      638.21      707.31     12.92 o 
   2   3   7      759.75      808.29     20.64 o 
   3   3   7        1.69        0.93      1.92 o 
   4   3   7        0.01        0.96      2.32 o 
   5   3   7       18.03       18.11      4.14 o 
   6   3   7       25.95       31.24      5.23 o 
   7   3   7       17.49       15.13      4.76 o 
   8   3   7        8.11       13.33      5.26 o 
   9   3   7       20.93       27.45     10.01 o 
  10   3   7       31.68       39.92     15.39 o 
  -8   4   7       22.36       22.45      7.75 o 
  -7   4   7        1.76        6.42      6.35 o 
  -6   4   7       52.82       49.41      9.84 o 
  -5   4   7        3.42        6.61      9.29 o 
  -4   4   7        9.30       12.81      5.73 o 
  -3   4   7      306.36      294.41     15.30 o 
  -2   4   7        0.64       10.12      4.33 o 
  -1   4   7      440.11      465.99     12.39 o 
   0   4   7      438.55      425.50     15.75 o 
   1   4   7       44.54       38.52      5.84 o 
   2   4   7       40.02       42.93      6.10 o 
   3   4   7       34.79       34.78      6.01 o 
   4   4   7       75.27       73.40      4.78 o 
   5   4   7      491.65      447.58     12.79 o 
   6   4   7       78.98       86.71      6.97 o 
   7   4   7      250.80      242.14     11.28 o 
   8   4   7        1.15        3.78      5.45 o 
   9   4   7        0.87        0.68      5.94 o 
  -8   5   7        1.06       20.44      7.46 o 
  -7   5   7        1.48        9.06      8.43 o 
  -6   5   7       29.78       19.26     12.34 o 
  -5   5   7        3.63        6.64      5.34 o 
  -4   5   7      234.01      247.81     14.69 o 
  -3   5   7        1.46       -2.21      4.71 o 
  -2   5   7       25.27       23.19      5.88 o 
  -1   5   7      418.49      406.11     11.81 o 
   0   5   7      620.63      585.49     25.88 o 
   1   5   7      318.29      321.01     13.41 o 
   2   5   7      697.47      752.09     21.98 o 
   3   5   7      235.20      222.13     11.84 o 
   4   5   7        8.78        8.96      5.01 o 
   5   5   7        0.88        3.10      4.37 o 
   6   5   7      182.53      173.72     12.25 o 
   7   5   7       22.01       13.47      6.42 o 
   8   5   7       75.98       78.85     12.85 o 
   9   5   7      117.96      110.78     14.22 o 
  10   5   7        0.03        8.94      9.35 o 
  -7   6   7        9.70       12.85      6.03 o 
  -6   6   7        2.66       -1.03      4.94 o 
  -5   6   7       12.35        9.88      5.92 o 
  -4   6   7       22.06       25.81      6.36 o 
  -3   6   7      291.99      276.24     18.61 o 
  -2   6   7       44.32       35.34      7.11 o 
  -1   6   7      298.86      298.96     13.93 o 
   0   6   7      289.78      271.30     16.31 o 
   1   6   7      789.00      767.84     23.12 o 
   2   6   7      944.51      944.33     26.45 o 
   3   6   7      149.57      150.36     11.19 o 
   4   6   7      128.67      120.98     10.44 o 
   5   6   7       29.09       42.10      7.61 o 
   6   6   7      291.75      294.00     15.75 o 
   7   6   7       15.66       18.14      9.83 o 
   8   6   7       90.06       88.48     13.40 o 
   9   6   7       17.46       13.04      8.62 o 
  10   6   7        2.92        2.88     11.32 o 
  11   6   7       14.43       27.76     16.35 o 
  -7   7   7       57.62       66.49     18.93 o 
  -6   7   7       16.13       17.30     13.79 o 
  -5   7   7       14.56       18.26     16.92 o 
  -4   7   7       72.76       39.35     18.69 o 
  -3   7   7       30.49       34.57     10.09 o 
  -2   7   7       34.38       30.27      8.95 o 
  -1   7   7       10.77        8.70      6.70 o 
   0   7   7      199.72      201.77     21.01 o 
   1   7   7       71.00       68.71      8.74 o 
   2   7   7       95.92      107.81     10.39 o 
   3   7   7        8.23        8.23      7.51 o 
   4   7   7      130.93      122.93     13.18 o 
   5   7   7        0.02       -4.61      4.61 o 
   6   7   7      954.49      849.44     33.57 o 
   7   7   7       31.51       29.81      9.84 o 
   8   7   7        5.36        3.38      6.60 o 
   9   7   7       82.89       77.59     18.01 o 
  10   7   7        0.02       -2.64      9.88 o 
  11   7   7       10.58       35.49     14.06 o 
  -6   8   7       25.05       35.62     36.09 o 
  -5   8   7        0.09        2.99      7.19 o 
  -4   8   7        0.15        6.99      6.60 o 
  -3   8   7        9.30        9.44     11.89 o 
  -2   8   7       13.95       16.46      7.63 o 
  -1   8   7      357.34      370.07     23.29 o 
   0   8   7      244.71      234.80     16.22 o 
   1   8   7      133.81      137.07     11.72 o 
   2   8   7       25.50       28.45      7.06 o 
   3   8   7       55.61       44.07      8.48 o 
   4   8   7        9.62       20.06      6.81 o 
   5   8   7      206.95      184.03     17.13 o 
   6   8   7      608.98      570.51     28.12 o 
   7   8   7        8.61       14.94      8.56 o 
   8   8   7        2.55       17.48      9.03 o 
   9   8   7        1.76        5.25      8.34 o 
  10   8   7       12.42       20.86      9.23 o 
  -5   9   7        3.71        4.96      6.73 o 
  -4   9   7        4.73       10.49      7.60 o 
  -3   9   7        2.67        6.32      6.87 o 
  -2   9   7        3.78       13.17      7.51 o 
  -1   9   7      152.40      133.86     16.38 o 
   0   9   7       22.96       28.02      7.28 o 
   1   9   7       15.22       16.46      6.62 o 
   2   9   7       87.33      102.75     11.46 o 
   3   9   7      107.80      100.97     11.22 o 
   4   9   7      223.35      240.08     18.88 o 
   5   9   7       40.38       40.25     10.15 o 
   6   9   7       41.54       36.15     11.43 o 
   7   9   7        3.85       10.76      9.64 o 
   8   9   7        5.69        0.74      7.16 o 
   9   9   7        2.82       15.90      9.21 o 
  10   9   7       39.09       49.76     12.24 o 
  -4  10   7        9.31        7.00     12.83 o 
  -3  10   7        3.00       10.46      7.74 o 
  -2  10   7        0.32       17.97      8.58 o 
  -1  10   7       40.19       48.02     23.32 o 
   0  10   7       77.63       85.48     20.82 o 
   1  10   7       82.79       73.97     10.93 o 
   2  10   7        0.24        7.68      6.18 o 
   3  10   7       30.01       41.45     10.68 o 
   4  10   7       11.26       13.71     10.19 o 
   5  10   7      202.71      236.49     26.09 o 
   6  10   7       90.37      104.41     16.13 o 
   7  10   7        0.31       -7.02      7.02 o 
   8  10   7       18.99       21.37     19.13 o 
   9  10   7        9.08       21.85     10.17 o 
  -3  11   7        3.75        9.43      7.87 o 
  -2  11   7        2.45       -1.89      7.54 o 
  -1  11   7        3.53       17.14     11.42 o 
   0  11   7        1.90       10.30      7.54 o 
   1  11   7        0.03        5.72      8.30 o 
   2  11   7        0.01       10.19      8.99 o 
   3  11   7      283.34      300.49     22.69 o 
   4  11   7       46.91       82.08     16.89 o 
   5  11   7      136.31      166.96     19.25 o 
   6  11   7        0.79        2.42      7.81 o 
   7  11   7       94.28      117.53     29.65 o 
   8  11   7        2.17       11.33     18.80 o 
  -2  12   7       17.33       30.65     10.57 o 
  -1  12   7        1.45        8.29     10.50 o 
   0  12   7        5.67        5.49     10.18 o 
   2  12   7        5.66       11.80     10.20 o 
   3  12   7      157.65      168.69     50.94 o 
   4  12   7       43.31       49.46     12.74 o 
   5  12   7        8.64        5.56      9.48 o 
   6  12   7        0.03        7.38      9.12 o 
   7  12   7        7.25       21.92      9.63 o 
   0  13   7        0.00       19.39     11.96 o 
   1  13   7        0.01       -5.62     13.77 o 
   2  13   7       12.22       30.84     17.55 o 
   3  13   7        5.99        9.50     10.52 o 
   4  13   7        0.27       10.63     10.54 o 
   5  13   7        9.08        3.10     10.02 o 
  -4  -9   8        8.41       22.55     11.11 o 
  -3  -9   8       12.28       18.90      8.16 o 
  -2  -9   8        0.64        5.78      7.18 o 
  -1  -9   8        2.29       12.63      8.87 o 
   0  -9   8       25.96       18.67     17.39 o 
   1  -9   8        8.58        3.27      6.99 o 
   2  -9   8        5.27       20.26      8.94 o 
   3  -9   8       62.64       88.99     20.94 o 
  -5  -8   8        4.88       19.63      9.15 o 
  -4  -8   8       33.63       33.49     10.66 o 
  -3  -8   8        8.27       12.37      9.51 o 
  -2  -8   8       20.01       30.10      9.99 o 
  -1  -8   8        4.37        7.83      7.82 o 
   0  -8   8        2.39        0.41      6.68 o 
   1  -8   8        4.75        6.48      7.48 o 
   2  -8   8       11.42       11.12      8.76 o 
   3  -8   8       23.04       17.23      8.99 o 
   4  -8   8        1.59        5.75      6.50 o 
   5  -8   8       11.56       17.47      9.02 o 
  -6  -7   8        3.62        9.97      9.21 o 
  -5  -7   8       16.32        9.26      7.70 o 
  -4  -7   8       31.71       45.64     19.76 o 
  -3  -7   8       11.69       12.74      7.28 o 
  -2  -7   8        5.38       12.02      8.50 o 
  -1  -7   8        0.15       15.59      9.10 o 
   0  -7   8       24.53       84.87     25.71 o 
   1  -7   8        0.02       12.61     21.53 o 
   2  -7   8        8.05        9.64      8.16 o 
   3  -7   8        6.63       12.57      6.41 o 
   4  -7   8       15.35        2.50      6.11 o 
   5  -7   8        1.85        4.60      8.45 o 
   6  -7   8       55.54       30.07     20.52 o 
  -7  -6   8        0.17        0.82     10.29 o 
  -6  -6   8       39.24       38.29     11.11 o 
  -5  -6   8       17.54       21.95     12.24 o 
  -4  -6   8        0.13       13.80      8.50 o 
  -3  -6   8       57.60       54.98     10.65 o 
  -2  -6   8        1.01        7.62      6.92 o 
  -1  -6   8      136.83      139.36     14.78 o 
   0  -6   8        2.57        4.45      6.50 o 
   1  -6   8        1.51        1.30      8.30 o 
   2  -6   8        0.57        1.52      5.96 o 
   3  -6   8        4.44        8.79      6.18 o 
   4  -6   8        0.03        2.03      6.03 o 
   5  -6   8        6.56        6.07      4.97 o 
   6  -6   8      102.33       68.80     34.65 o 
   7  -6   8       65.24       73.25     24.84 o 
  -7  -5   8        4.30       -4.79      9.58 o 
  -6  -5   8        2.28        1.44      6.97 o 
  -5  -5   8        3.26        8.45      6.76 o 
  -4  -5   8        5.04        1.63      5.22 o 
  -3  -5   8       22.78       32.64     10.74 o 
  -2  -5   8      279.13      262.43     16.90 o 
  -1  -5   8        9.57        6.49      7.28 o 
   0  -5   8       47.80       41.77      9.16 o 
   1  -5   8        2.13        6.60      5.47 o 
   2  -5   8       16.98       16.50      6.21 o 
   3  -5   8      197.36      181.19     14.55 o 
   4  -5   8        3.65        3.56      5.49 o 
   5  -5   8        7.31        8.28      6.08 o 
   6  -5   8       16.50        5.37      7.43 o 
   7  -5   8      136.10      126.11     17.47 o 
   8  -5   8        2.35       25.12     12.08 o 
  -8  -4   8       18.93       48.09     14.05 o 
  -7  -4   8        1.36       10.23      8.77 o 
  -6  -4   8      159.94      161.41     23.76 o 
  -5  -4   8       14.63       17.51      6.00 o 
  -4  -4   8       26.63       29.97      6.53 o 
  -3  -4   8      273.81      278.66     13.52 o 
  -2  -4   8       81.47       79.90      8.05 o 
  -1  -4   8        9.84       16.12      7.02 o 
   0  -4   8      595.30      564.28     18.92 o 
   1  -4   8     1126.66     1058.90     27.71 o 
   2  -4   8      209.50      213.56     14.42 o 
   3  -4   8       28.52       44.55     13.56 o 
   4  -4   8        0.15        2.37      5.18 o 
   5  -4   8       66.90       80.70     11.67 o 
   6  -4   8      192.54      186.60     17.94 o 
   7  -4   8        7.96       27.26     12.16 o 
   8  -4   8       66.94       64.42     14.73 o 
   9  -4   8        0.23       17.72     13.01 o 
  -8  -3   8       27.14       33.20      9.31 o 
  -7  -3   8       17.44        9.17      8.08 o 
  -6  -3   8       23.55       21.31      9.39 o 
  -5  -3   8      191.12      188.91     17.25 o 
  -4  -3   8      155.08      150.02     10.68 o 
  -3  -3   8      210.12      190.06     10.84 o 
  -2  -3   8      109.73      138.07      9.40 o 
  -1  -3   8       22.05       28.05      4.75 o 
   0  -3   8       44.69       31.27      6.24 o 
   1  -3   8      446.91      427.96     17.81 o 
   2  -3   8        9.78       10.77      5.53 o 
   3  -3   8        0.48       -2.66      4.53 o 
   4  -3   8        3.22        0.84      5.06 o 
   5  -3   8       53.01       54.11      8.21 o 
   6  -3   8        0.00        1.51      5.79 o 
   7  -3   8        0.12       -2.41      7.25 o 
   8  -3   8       95.53       96.99     17.80 o 
   9  -3   8        0.15       11.16     11.53 o 
  -8  -2   8        1.86        9.04     12.92 o 
  -7  -2   8       39.55       37.35     11.33 o 
  -6  -2   8       34.43       37.58     10.60 o 
  -5  -2   8      681.78      612.48     26.73 o 
  -4  -2   8       75.84       78.31      7.76 o 
  -3  -2   8       17.88       25.45      5.33 o 
  -2  -2   8      381.92      331.48     11.66 o 
  -1  -2   8      115.95      110.61      7.27 o 
   0  -2   8      461.35      505.82     13.43 o 
   1  -2   8       28.03       27.34      5.40 o 
   2  -2   8      131.68      138.53      9.67 o 
   3  -2   8        5.92        8.96      4.97 o 
   4  -2   8      123.35      126.91     10.19 o 
   5  -2   8       30.44       36.11      7.02 o 
   6  -2   8        6.23        4.91      5.57 o 
   7  -2   8      110.79       92.48     10.99 o 
   8  -2   8       57.37       63.09     14.11 o 
   9  -2   8       40.44       35.16     12.88 o 
  10  -2   8        0.38        8.53     12.56 o 
  -8  -1   8       25.29       36.47     11.42 o 
  -7  -1   8       80.58       69.51     13.41 o 
  -6  -1   8       42.42       57.45     15.69 o 
  -5  -1   8      248.53      231.57     18.72 o 
  -4  -1   8        1.42        3.10      6.21 o 
  -3  -1   8       41.89       60.68      6.11 o 
  -2  -1   8      442.85      435.17     13.32 o 
  -1  -1   8      107.97      118.79      6.95 o 
   0  -1   8        8.16        7.76      2.80 o 
   1  -1   8      111.93      108.86      5.94 o 
   2  -1   8      750.59      788.48     20.61 o 
   3  -1   8       28.36       30.73      5.85 o 
   4  -1   8        8.74        9.30      4.82 o 
   5  -1   8       87.72       95.36      9.31 o 
   6  -1   8      104.59      105.36     10.49 o 
   7  -1   8      118.45      123.56     12.14 o 
   8  -1   8       58.89       94.31     16.93 o 
   9  -1   8        8.68       13.06      9.08 o 
  10  -1   8       25.19       43.03     14.06 o 
  -8   0   8       10.83       28.06     11.59 o 
  -7   0   8       68.12       79.23     14.19 o 
  -6   0   8        8.20       11.65      7.82 o 
  -5   0   8     1623.19     1494.93     44.82 o 
  -4   0   8      438.22      403.07     17.32 o 
  -3   0   8       44.87       38.89      5.64 o 
  -2   0   8      217.42      198.66      8.89 o 
  -1   0   8       73.60       80.14      7.94 o 
   0   0   8        2.43        0.80      2.60 o 
   1   0   8      475.87      493.26     12.30 o 
   2   0   8      258.23      242.81      8.01 o 
   3   0   8      589.32      535.15     12.52 o 
   4   0   8        0.02        0.73      3.72 o 
   5   0   8       75.65       63.77      7.85 o 
   6   0   8      111.50      109.30     10.11 o 
   7   0   8       27.30       30.11      8.07 o 
   8   0   8        4.36       -0.44      8.32 o 
   9   0   8      154.39      158.04     18.59 o 
  10   0   8       63.96       67.31     15.48 o 
  -8   1   8       55.00       71.06     13.05 o 
  -7   1   8      121.73      132.54     16.79 o 
  -6   1   8      487.36      459.47     24.58 o 
  -5   1   8      968.74      890.25     28.21 o 
  -4   1   8      373.64      368.90     20.27 o 
  -3   1   8       26.57       29.17      6.25 o 
  -2   1   8      240.31      229.84      8.86 o 
  -1   1   8       80.03      108.98      7.56 o 
   0   1   8      214.52      210.24     11.06 o 
   1   1   8      519.11      498.06     12.02 o 
   2   1   8      457.09      456.62     11.36 o 
   3   1   8      419.64      384.25     12.77 o 
   4   1   8        8.65       12.79      2.97 o 
   5   1   8       22.76       32.27      6.08 o 
   6   1   8      128.15      109.46      9.78 o 
   7   1   8       80.96       87.82      9.17 o 
   8   1   8      263.15      253.47     14.99 o 
   9   1   8        0.84        6.98      9.26 o 
  10   1   8       12.65       10.77     12.84 o 
  11   1   8       32.38       33.47     12.36 o 
  -8   2   8       48.86       71.00     12.98 o 
  -7   2   8      317.84      325.33     22.56 o 
  -6   2   8       50.18       63.15     13.51 o 
  -5   2   8      253.95      253.65     15.77 o 
  -4   2   8      236.82      263.30     15.29 o 
  -3   2   8        0.13       -0.73      4.10 o 
  -2   2   8        2.34        6.26      3.00 o 
  -1   2   8     2232.84     2265.99     35.68 o 
   0   2   8      552.51      555.22     12.95 o 
   1   2   8        0.62        4.28      2.41 o 
   2   2   8      312.14      335.45     13.51 o 
   3   2   8       35.21       31.11      3.45 o 
   4   2   8      152.56      150.56      8.51 o 
   5   2   8      502.73      482.75     12.98 o 
   6   2   8       53.48       51.48      5.74 o 
   7   2   8      142.96      145.70     11.98 o 
   8   2   8       70.46       90.46     10.82 o 
   9   2   8      324.86      308.03     23.15 o 
  10   2   8        1.37       17.78     11.14 o 
  -8   3   8        1.11       15.25      8.89 o 
  -7   3   8       34.01       50.01     10.04 o 
  -6   3   8        4.68        1.77      6.32 o 
  -5   3   8        8.48       25.09      7.42 o 
  -4   3   8       63.19       61.98      9.34 o 
  -3   3   8        0.01       -0.92      4.51 o 
  -2   3   8     2003.41     1893.05     62.63 o 
  -1   3   8      249.60      266.00      8.94 o 
   0   3   8        0.43        2.80      2.30 o 
   1   3   8      154.14      145.24      5.59 o 
   2   3   8      259.51      284.32     11.63 o 
   3   3   8     1394.67     1402.87     23.10 o 
   4   3   8      257.51      238.74     10.59 o 
   5   3   8      341.79      340.79     10.78 o 
   6   3   8      168.54      170.59      9.02 o 
   7   3   8        0.35        4.08      4.11 o 
   8   3   8      281.97      256.39     40.42 o 
   9   3   8       52.52       57.31     12.42 o 
  -8   4   8       34.33       36.15     13.31 o 
  -7   4   8        2.78        9.89      7.73 o 
  -6   4   8      123.74      131.10     13.50 o 
  -5   4   8      153.57      175.73     14.56 o 
  -4   4   8      261.05      225.12     14.78 o 
  -3   4   8       31.33       41.64      7.69 o 
  -2   4   8      617.71      625.74     19.74 o 
  -1   4   8       11.81       16.29      3.97 o 
   0   4   8       10.65       10.50      2.94 o 
   1   4   8       45.49       42.62      5.88 o 
   2   4   8       10.04       11.84      4.26 o 
   3   4   8      825.05      925.48     25.21 o 
   4   4   8       32.78       29.28      5.67 o 
   5   4   8      300.59      279.29     13.59 o 
   6   4   8        1.72        0.88      4.50 o 
   7   4   8      101.67       97.21     10.20 o 
   8   4   8      221.16      219.36     14.52 o 
   9   4   8        7.92        4.66     12.16 o 
  -7   5   8        0.33       13.76      6.81 o 
  -6   5   8        0.20        5.85      5.78 o 
  -5   5   8       20.53       21.46      7.12 o 
  -4   5   8      321.63      309.77     19.72 o 
  -3   5   8        1.00        4.64      5.39 o 
  -2   5   8      139.78      147.55     10.80 o 
  -1   5   8      250.19      246.20     12.43 o 
   0   5   8        3.24        7.42      4.10 o 
   1   5   8       53.69       52.14      7.19 o 
   2   5   8       15.32       16.91      5.15 o 
   3   5   8       70.17       66.88      8.03 o 
   4   5   8       54.93       52.51      7.50 o 
   5   5   8       55.61       60.38      8.46 o 
   6   5   8      252.20      235.42     17.62 o 
   7   5   8      212.89      257.71     15.42 o 
   8   5   8        2.61        6.83      6.94 o 
   9   5   8       64.12       80.74     12.59 o 
  -7   6   8       13.54       13.29      9.17 o 
  -6   6   8        4.29        3.68      5.86 o 
  -5   6   8       59.20       46.09     15.94 o 
  -4   6   8        0.01        1.83      6.12 o 
  -3   6   8        9.79       16.50      7.90 o 
  -2   6   8      299.09      294.25     20.77 o 
  -1   6   8      145.48      138.41     14.83 o 
   0   6   8       24.92       27.38      6.41 o 
   1   6   8      518.66      510.70     18.79 o 
   2   6   8      126.22      140.38     13.96 o 
   3   6   8      359.12      329.65     21.72 o 
   4   6   8       11.91        8.70      5.83 o 
   5   6   8       51.55       38.27      7.80 o 
   6   6   8       85.31       80.39      9.94 o 
   7   6   8       16.85       19.12      7.39 o 
   8   6   8       98.54      101.20     14.00 o 
   9   6   8        2.70        1.87      7.09 o 
  10   6   8      119.15      147.91     17.26 o 
  -6   7   8        0.11        7.56      6.39 o 
  -5   7   8       18.78       10.36     18.37 o 
  -4   7   8        7.00       -0.81      5.99 o 
  -3   7   8      105.97      116.31     26.44 o 
  -2   7   8        0.36       -3.97      7.67 o 
  -1   7   8      483.68      464.60     37.97 o 
   0   7   8      362.45      337.87     15.90 o 
   1   7   8        4.92       11.76      5.31 o 
   2   7   8      500.91      498.93     26.09 o 
   3   7   8      239.07      232.47     14.30 o 
   4   7   8        7.10        0.69      5.30 o 
   5   7   8      148.14      153.68     12.75 o 
   6   7   8      159.44      141.02     14.67 o 
   7   7   8        0.09        8.14      6.98 o 
   8   7   8       65.95       59.62     12.00 o 
   9   7   8       12.29       11.36      9.52 o 
  10   7   8      135.64      124.06     18.84 o 
  11   7   8        2.78       10.75     10.29 o 
  -6   8   8        5.46       29.79     13.17 o 
  -5   8   8       39.44       25.51     23.30 o 
  -4   8   8        6.14        6.01      6.07 o 
  -3   8   8       52.20       41.25     20.14 o 
  -2   8   8       25.36       23.59      8.80 o 
  -1   8   8      103.03      120.66     15.60 o 
   0   8   8      486.13      449.37     26.89 o 
   1   8   8      101.65      114.28     11.20 o 
   2   8   8      145.60      149.72     12.69 o 
   3   8   8        2.02        7.11      5.72 o 
   4   8   8        0.23       -4.49      6.48 o 
   5   8   8      125.68      131.58     15.49 o 
   6   8   8       12.73        9.75      7.55 o 
   7   8   8       73.25       49.31     11.21 o 
   8   8   8        0.86       12.74      9.01 o 
   9   8   8       29.15       25.14      9.92 o 
  10   8   8       55.52       72.47     14.84 o 
  -5   9   8        2.43        3.07      6.36 o 
  -4   9   8       24.04       21.58     19.14 o 
  -3   9   8        2.14        3.37      6.98 o 
  -2   9   8       10.00        1.64      7.63 o 
  -1   9   8        0.34        2.15      6.46 o 
   0   9   8        0.04        3.25      6.35 o 
   1   9   8      508.06      459.46     20.18 o 
   2   9   8       43.84       57.03      9.56 o 
   3   9   8      107.96      125.22     16.47 o 
   4   9   8        0.01        1.64      6.75 o 
   5   9   8       40.40       36.15     10.64 o 
   6   9   8      242.90      243.16     20.89 o 
   7   9   8        1.78       -1.53      8.96 o 
   8   9   8        6.82       10.38      8.89 o 
   9   9   8       10.25       19.42      9.75 o 
  10   9   8        2.14        6.51      8.09 o 
  -4  10   8       19.12       10.79     19.92 o 
  -3  10   8       17.82       25.42     16.47 o 
  -2  10   8       10.45       15.62      8.04 o 
  -1  10   8        1.58       -0.18     12.28 o 
   0  10   8        2.23        5.74      7.68 o 
   1  10   8       96.81       98.93     11.93 o 
   2  10   8      120.30      108.55     12.42 o 
   3  10   8        2.19        5.31      7.48 o 
   4  10   8       57.94       82.88     29.65 o 
   5  10   8      220.26      207.36     20.08 o 
   6  10   8       84.37       78.21     14.42 o 
   7  10   8       49.07       44.52     12.43 o 
   8  10   8        0.22        2.87      8.77 o 
   9  10   8        3.30       20.28      9.72 o 
  -3  11   8       44.14       30.10     19.05 o 
  -2  11   8        0.20        1.41      9.04 o 
  -1  11   8       24.65       26.30     10.61 o 
   0  11   8       20.90       24.40     10.67 o 
   1  11   8        4.22       19.63      9.12 o 
   2  11   8        3.14        8.42      7.54 o 
   3  11   8       15.88       22.80     11.01 o 
   4  11   8       23.41       34.82     11.08 o 
   5  11   8       30.73       19.79     16.71 o 
   6  11   8        0.04       -4.41      8.32 o 
   7  11   8        0.26        9.74      9.98 o 
   8  11   8        0.67        4.02      7.94 o 
  -2  12   8       18.01        9.27      8.16 o 
  -1  12   8       18.30       27.22     11.02 o 
   0  12   8        1.73       15.78      9.64 o 
   1  12   8        0.06       17.08     11.73 o 
   2  12   8        0.93       14.03     10.57 o 
   3  12   8       37.55       45.48     15.69 o 
   4  12   8       11.56       16.85     13.73 o 
   5  12   8       24.80       33.85     12.16 o 
   6  12   8        0.07        5.57      9.69 o 
   7  12   8       18.19       35.07     12.53 o 
   0  13   8        9.77       43.15     16.67 o 
   1  13   8       17.90       29.95     17.40 o 
   2  13   8       15.29       30.37     17.72 o 
   3  13   8       34.00       40.08     14.70 o 
   4  13   8      109.81      124.95     24.07 o 
   5  13   8        8.88       28.56     11.62 o 
  -2  -9   9        9.58       12.91     16.69 o 
  -1  -9   9        4.52        5.13     15.55 o 
   0  -9   9       10.05       25.79     12.26 o 
   1  -9   9        0.09       19.97      7.36 o 
   2  -9   9       23.45       34.46     14.68 o 
  -5  -8   9       15.89       17.03     10.29 o 
  -4  -8   9        0.03        6.44      7.48 o 
  -3  -8   9        0.15       12.28      8.82 o 
  -2  -8   9        5.64       10.12      7.86 o 
  -1  -8   9        6.08        7.89      7.74 o 
   0  -8   9        0.03       19.16      8.25 o 
   1  -8   9        0.15       17.59      8.35 o 
   2  -8   9       15.18       21.04      9.04 o 
   3  -8   9       39.48       48.63     11.41 o 
   4  -8   9        0.96       17.96      8.46 o 
  -5  -7   9        0.01       -2.14      6.44 o 
  -4  -7   9        4.43       10.13     11.40 o 
  -3  -7   9        8.10        9.22     10.91 o 
  -2  -7   9       18.51       14.25      8.03 o 
  -1  -7   9        0.90       10.49      7.99 o 
   0  -7   9        3.06        3.69      8.11 o 
   1  -7   9       41.36       41.70     18.33 o 
   2  -7   9       21.52       23.69      9.10 o 
   3  -7   9       80.06       62.47     13.91 o 
   4  -7   9       10.37       20.24      7.63 o 
   5  -7   9        4.00        5.84      5.85 o 
   6  -7   9       12.52       14.98     12.94 o 
  -6  -6   9       13.42       31.12     13.03 o 
  -5  -6   9       14.22       28.30     14.03 o 
  -4  -6   9      106.59      110.08     14.15 o 
  -3  -6   9       28.41       39.84     10.56 o 
  -2  -6   9       30.46       26.26     11.33 o 
  -1  -6   9        3.86        8.12      7.98 o 
   0  -6   9       37.11       39.90      9.70 o 
   1  -6   9        3.52        7.60      7.41 o 
   2  -6   9       27.56       20.35      7.30 o 
   3  -6   9        0.05        4.68      5.90 o 
   4  -6   9       17.90       26.31      8.21 o 
   5  -6   9       59.37       38.59     14.28 o 
   6  -6   9       58.45       26.93     10.62 o 
   7  -6   9       88.58       93.80     27.61 o 
  -7  -5   9        0.46       17.87      9.74 o 
  -6  -5   9      147.00      177.48     26.25 o 
  -5  -5   9        2.85        8.08      6.06 o 
  -4  -5   9       27.33       32.51      9.33 o 
  -3  -5   9       20.50       15.09     15.57 o 
  -2  -5   9        1.24        4.78      7.25 o 
  -1  -5   9        3.45        1.52      5.77 o 
   0  -5   9       76.48       86.66     22.08 o 
   1  -5   9      259.02      244.88     14.19 o 
   2  -5   9       21.08       23.98      7.12 o 
   3  -5   9       29.55       31.36      7.27 o 
   4  -5   9      133.53       97.90     21.88 o 
   5  -5   9       42.65       32.00     14.11 o 
   6  -5   9       75.18       78.08     17.34 o 
   7  -5   9       47.70       43.74     13.23 o 
  -7  -4   9        9.82       20.44     17.26 o 
  -6  -4   9        8.18        5.89     12.62 o 
  -5  -4   9        6.68       13.22      9.37 o 
  -4  -4   9        0.95       11.42      5.99 o 
  -3  -4   9       24.01       18.04      5.62 o 
  -2  -4   9      227.85      209.28     14.83 o 
  -1  -4   9       48.28       60.78     18.58 o 
   0  -4   9      232.26      246.12     13.53 o 
   1  -4   9      159.74      152.82     11.84 o 
   2  -4   9        2.30        5.77      5.31 o 
   3  -4   9        0.20        0.49      4.78 o 
   4  -4   9      104.93       87.03     15.14 o 
   5  -4   9       30.82       23.57      7.23 o 
   6  -4   9       16.79       18.31      7.52 o 
   7  -4   9       83.51      107.32     27.98 o 
   8  -4   9        2.04       13.40      9.13 o 
  -7  -3   9       12.81       11.72      9.57 o 
  -6  -3   9       65.79       78.79     13.75 o 
  -5  -3   9        0.78        5.94      7.15 o 
  -4  -3   9      257.38      256.34     18.31 o 
  -3  -3   9       11.49       17.39      5.39 o 
  -2  -3   9       11.55       23.46      8.30 o 
  -1  -3   9        8.36        9.72      5.72 o 
   0  -3   9       73.34       65.19      8.23 o 
   1  -3   9       43.77       67.91      8.63 o 
   2  -3   9      428.23      393.81     16.02 o 
   3  -3   9        5.50        3.48      5.95 o 
   4  -3   9        1.88        8.43      5.35 o 
   5  -3   9      289.69      256.99     39.34 o 
   6  -3   9      326.28      307.10     43.19 o 
   7  -3   9       44.36       42.46     11.95 o 
   8  -3   9       28.85       24.33     10.65 o 
   9  -3   9       11.44        8.06     22.03 o 
  -8  -2   9      171.44      206.20     29.50 o 
  -7  -2   9       16.88       18.32      9.93 o 
  -6  -2   9       71.50       86.76     20.01 o 
  -5  -2   9       74.88       73.39     12.29 o 
  -4  -2   9       50.60       71.73     16.59 o 
  -3  -2   9      496.22      475.17     16.80 o 
  -2  -2   9        4.74        4.28      3.76 o 
  -1  -2   9      147.73      132.29      8.06 o 
   0  -2   9        2.01        0.29      4.17 o 
   1  -2   9      509.02      481.22     20.61 o 
   2  -2   9       53.68       64.64      8.04 o 
   3  -2   9        6.08        3.23      5.31 o 
   4  -2   9      118.96      135.83     11.09 o 
   5  -2   9       62.67       65.18      8.97 o 
   6  -2   9       13.73       16.79      6.48 o 
   7  -2   9        3.42        7.59      6.28 o 
   8  -2   9        0.02        1.34      7.53 o 
   9  -2   9       14.00       15.69     12.45 o 
  -8  -1   9       16.35       25.51     19.82 o 
  -7  -1   9        9.65       12.46     16.58 o 
  -6  -1   9       28.84       27.86      9.78 o 
  -5  -1   9      116.61      127.23     15.02 o 
  -4  -1   9      172.68      147.55     20.49 o 
  -3  -1   9       42.49       45.95      6.24 o 
  -2  -1   9       23.62       21.38      4.63 o 
  -1  -1   9       92.47      110.94      7.28 o 
   0  -1   9        0.01        3.02      2.90 o 
   1  -1   9      195.17      194.57     10.60 o 
   2  -1   9        2.66        1.50      4.00 o 
   3  -1   9        1.36       -4.05      4.05 o 
   4  -1   9        1.90       -2.77      4.89 o 
   5  -1   9        4.09       12.87      5.58 o 
   6  -1   9      118.10      138.95     13.55 o 
   7  -1   9       45.74       41.63      8.51 o 
   8  -1   9       23.89       23.00     11.32 o 
   9  -1   9        4.20       -1.39      9.60 o 
  10  -1   9        3.59       11.62     10.24 o 
  -8   0   9        0.02        8.87      7.88 o 
  -7   0   9       31.93       29.31      9.98 o 
  -6   0   9      113.18      122.53     15.72 o 
  -5   0   9     1217.10     1168.47     46.17 o 
  -4   0   9      411.13      377.95     17.68 o 
  -3   0   9      142.68      143.65      8.67 o 
  -2   0   9      532.11      497.68     14.40 o 
  -1   0   9       57.84       70.17      6.10 o 
   0   0   9        0.96        1.26      2.81 o 
   1   0   9       23.75       31.04      4.25 o 
   2   0   9      380.06      369.52     10.70 o 
   3   0   9       10.34       13.71      4.75 o 
   4   0   9        4.84        3.08      5.25 o 
   5   0   9        1.16        4.82      4.91 o 
   6   0   9      291.56      264.16     16.52 o 
   7   0   9        1.05        2.41      6.92 o 
   8   0   9       21.02       31.86      7.60 o 
   9   0   9       26.20       46.34     12.50 o 
  10   0   9        8.03       14.49     10.97 o 
  -8   1   9       18.75        8.39      8.40 o 
  -7   1   9       33.72       47.01     12.19 o 
  -6   1   9        0.10       -5.90      5.90 o 
  -5   1   9        6.11       11.38      7.40 o 
  -4   1   9      138.74      155.69     12.87 o 
  -3   1   9        0.92        1.65      5.82 o 
  -2   1   9        4.99        1.84      3.20 o 
  -1   1   9      456.02      419.87     12.34 o 
   0   1   9      216.81      207.41      9.52 o 
   1   1   9      516.78      534.19     13.25 o 
   2   1   9       33.94       32.26      4.29 o 
   3   1   9      177.19      163.21      8.86 o 
   4   1   9      170.30      169.96      9.69 o 
   5   1   9        0.84       -2.86      4.05 o 
   6   1   9        1.39        9.78      7.09 o 
   7   1   9       38.78       37.25      8.52 o 
   8   1   9        4.72       12.34      6.72 o 
   9   1   9        2.14        3.38      7.82 o 
  10   1   9       14.03       16.62     21.27 o 
  -8   2   9        4.63        5.74     12.69 o 
  -7   2   9       54.58       84.14     14.13 o 
  -6   2   9      178.85      213.73     16.64 o 
  -5   2   9      415.24      400.32     19.29 o 
  -4   2   9      481.95      462.89     25.34 o 
  -3   2   9      154.02      188.16     12.88 o 
  -2   2   9      277.25      271.63     10.29 o 
  -1   2   9      238.24      265.07      9.73 o 
   0   2   9      988.24     1018.14     20.11 o 
   1   2   9       29.86       34.12      4.14 o 
   2   2   9       13.95       15.01      3.23 o 
   3   2   9      325.80      325.11     10.03 o 
   4   2   9        7.87        5.25      2.99 o 
   5   2   9        0.00       -1.23      3.17 o 
   6   2   9        9.23        6.93      5.13 o 
   7   2   9      304.24      267.66     24.26 o 
   8   2   9       48.40       65.83     13.80 o 
   9   2   9        1.11       14.54     17.86 o 
  10   2   9        0.23       11.25     16.44 o 
  -8   3   9      116.65      139.66     24.60 o 
  -7   3   9      174.92      195.55     24.16 o 
  -6   3   9       17.81       12.78      7.57 o 
  -5   3   9        7.56        3.52      6.04 o 
  -4   3   9       40.32       40.00      8.28 o 
  -3   3   9       47.50       66.54      9.68 o 
  -2   3   9        7.89        4.44      5.63 o 
  -1   3   9       11.77       14.11      3.69 o 
   0   3   9       16.62       17.40      3.62 o 
   1   3   9       31.52       33.46      6.37 o 
   2   3   9     1124.75     1060.26     26.62 o 
   3   3   9        3.14        7.47      3.97 o 
   4   3   9       54.35       62.09      6.96 o 
   5   3   9        0.98       -3.83      3.83 o 
   6   3   9      101.32       87.31      8.90 o 
   7   3   9        3.85        1.14      7.44 o 
   8   3   9       94.99      100.96     20.57 o 
   9   3   9       57.47       82.81     15.06 o 
  10   3   9        2.45       -1.39     14.57 o 
  -7   4   9       22.14       31.15     12.34 o 
  -6   4   9        1.96        4.58      8.58 o 
  -5   4   9       14.26       10.59      7.03 o 
  -4   4   9      237.32      220.71     15.11 o 
  -3   4   9       28.27       26.15      6.73 o 
  -2   4   9     1222.86     1214.18     29.98 o 
  -1   4   9       83.06       95.96      8.44 o 
   0   4   9       46.44       66.21      7.15 o 
   1   4   9        2.96        2.11      3.20 o 
   2   4   9      226.09      192.98     19.63 o 
   3   4   9       68.27       74.06      7.69 o 
   4   4   9        1.59        2.25      3.99 o 
   5   4   9      130.48      115.92     10.06 o 
   6   4   9      203.45      186.09     15.19 o 
   7   4   9      249.45      243.46     14.59 o 
   8   4   9      171.92      151.57     18.36 o 
   9   4   9        6.85        6.58     12.22 o 
  -7   5   9       26.85       24.79     11.81 o 
  -6   5   9       67.19       65.25     15.46 o 
  -5   5   9       24.41       22.11      9.65 o 
  -4   5   9       86.59      106.61     15.80 o 
  -3   5   9       52.11       54.57     11.88 o 
  -2   5   9       12.76       19.69      8.38 o 
  -1   5   9        0.00        4.87      4.78 o 
   0   5   9       65.64       75.55      8.45 o 
   1   5   9      102.33      110.42      9.86 o 
   2   5   9       92.87       79.35      8.87 o 
   3   5   9      395.88      359.44     15.94 o 
   4   5   9       85.32       80.23      9.01 o 
   5   5   9        9.05        9.52      5.39 o 
   6   5   9      138.55      135.62     11.89 o 
   7   5   9      298.05      276.43     16.03 o 
   8   5   9      144.98      149.36     13.35 o 
   9   5   9        6.21        7.83      7.44 o 
  10   5   9       40.84       81.15     20.03 o 
  -6   6   9       15.30       24.88     22.88 o 
  -5   6   9       19.50        5.50      6.16 o 
  -4   6   9       35.70       32.59     10.14 o 
  -3   6   9       54.38       45.33     11.32 o 
  -2   6   9      134.60      124.99     15.24 o 
  -1   6   9      107.14      126.00     15.00 o 
   0   6   9        1.86        3.82      5.35 o 
   1   6   9      115.65      121.40     10.54 o 
   2   6   9        3.83        0.33      5.06 o 
   3   6   9        8.16        5.84      5.67 o 
   4   6   9      206.77      176.85     17.66 o 
   5   6   9       14.76       10.47      6.00 o 
   6   6   9       74.35       62.94      9.53 o 
   7   6   9        0.03       -0.22      5.31 o 
   8   6   9        9.77       13.13      8.64 o 
   9   6   9      108.72      130.18     15.74 o 
  10   6   9        7.69       14.10     10.07 o 
  -6   7   9       55.67       48.26     28.77 o 
  -5   7   9        0.44        9.85      8.10 o 
  -4   7   9       19.04       10.97     13.42 o 
  -3   7   9      143.45      127.08     49.84 o 
  -2   7   9      127.47      101.11     14.78 o 
  -1   7   9      264.07      274.03     24.08 o 
   0   7   9       64.50       66.14      9.95 o 
   1   7   9        2.92        5.15      4.98 o 
   2   7   9       18.62       28.07      7.31 o 
   3   7   9        3.01       -2.93      6.43 o 
   4   7   9       41.83       38.21      8.51 o 
   5   7   9       32.52       31.45      7.72 o 
   6   7   9        5.27       11.34      5.96 o 
   7   7   9      127.59      119.27     14.88 o 
   8   7   9       84.28       80.81     13.91 o 
   9   7   9       95.69      117.69     16.01 o 
  10   7   9        8.32       19.68     10.91 o 
  -5   8   9       31.91       18.50      9.72 o 
  -4   8   9      109.63      123.61     22.36 o 
  -3   8   9       54.28       36.23     25.13 o 
  -2   8   9        4.09        8.55      7.39 o 
  -1   8   9       29.83       22.16      9.26 o 
   0   8   9        3.06        3.70      6.42 o 
   1   8   9        0.52        2.26      4.72 o 
   2   8   9       37.92       30.34      8.01 o 
   3   8   9      119.24      109.71     11.77 o 
   4   8   9       12.90       14.15      6.77 o 
   5   8   9      346.79      318.37     18.19 o 
   6   8   9        5.04        6.56      7.05 o 
   7   8   9        0.11        0.72      7.42 o 
   8   8   9       30.39       33.82     10.38 o 
   9   8   9       47.51       62.40     13.88 o 
  10   8   9       44.15       39.89     12.37 o 
  -5   9   9        3.55       18.82     11.30 o 
  -4   9   9        0.70        4.70      7.04 o 
  -3   9   9        1.68       -2.22      5.68 o 
  -2   9   9       33.78       20.99     21.05 o 
  -1   9   9       56.77       55.96     12.48 o 
   0   9   9      348.69      278.09     21.62 o 
   1   9   9      101.06      104.70     11.94 o 
   2   9   9       93.98       94.89     11.80 o 
   3   9   9      205.30      193.37     15.30 o 
   4   9   9       61.57       63.87     10.74 o 
   5   9   9       56.69       54.21     12.46 o 
   6   9   9       17.44        5.30     12.26 o 
   7   9   9        0.32       17.35     19.34 o 
   8   9   9       39.24       48.72     11.61 o 
   9   9   9       60.44       46.93     13.12 o 
  10   9   9      161.82      171.10     21.03 o 
  -4  10   9       19.02       23.87     12.44 o 
  -3  10   9        0.17       -0.80      5.91 o 
  -2  10   9        5.00       -0.31      5.89 o 
  -1  10   9       85.19       77.05     22.51 o 
   0  10   9        9.52        7.02     16.73 o 
   1  10   9       39.00       44.52      9.84 o 
   2  10   9       70.89       78.27     11.55 o 
   3  10   9        6.41       21.23     10.51 o 
   4  10   9        3.69        4.72      9.81 o 
   5  10   9       19.00       22.74     10.30 o 
   6  10   9        4.51       25.41     11.70 o 
   7  10   9       99.08      115.23     23.87 o 
   8  10   9        9.17       19.71     10.27 o 
   9  10   9       42.13       53.75     12.90 o 
  -3  11   9        2.91        7.75     11.55 o 
  -2  11   9       15.04       11.91      8.70 o 
  -1  11   9       16.14       11.62     14.03 o 
   0  11   9        2.83       13.16      8.73 o 
   1  11   9       34.20       50.63     12.88 o 
   2  11   9        0.43        6.29      6.53 o 
   3  11   9        6.88       -5.54      7.59 o 
   4  11   9      189.66      195.09     20.27 o 
   5  11   9       18.52       36.92     12.34 o 
   6  11   9       22.27       21.49     10.64 o 
   7  11   9        0.16       15.80     12.49 o 
   8  11   9       13.67       27.03      9.79 o 
  -1  12   9        9.15        8.51      8.04 o 
   0  12   9       17.49       21.53     11.27 o 
   1  12   9       23.97       26.18     14.15 o 
   2  12   9      104.54      119.22     24.67 o 
   3  12   9        1.51       13.53     10.21 o 
   4  12   9       74.55       69.80     14.74 o 
   5  12   9       37.54       41.14     12.53 o 
   6  12   9       31.51       39.72     12.17 o 
   7  12   9        2.70        2.36     10.62 o 
   1  13   9        0.41       14.93     10.84 o 
   2  13   9       17.00       53.32     22.45 o 
   3  13   9        1.08       17.88     23.00 o 
   4  13   9        6.53       30.01     11.20 o 
   5  13   9        4.47       46.53     20.65 o 
  -3  -8  10        4.18       18.18      9.47 o 
  -2  -8  10        4.44       12.45      7.76 o 
  -1  -8  10        1.69       13.27      7.08 o 
   0  -8  10        2.69       11.03     11.39 o 
   1  -8  10        4.09       10.40     11.10 o 
   2  -8  10        0.13        6.65     14.77 o 
   3  -8  10        2.51        2.59      7.18 o 
  -5  -7  10       11.28       24.74     11.11 o 
  -4  -7  10        9.24       10.12      7.23 o 
  -3  -7  10       17.65       22.06     16.52 o 
  -2  -7  10        1.02        9.26      8.48 o 
  -1  -7  10        0.03        0.46      7.15 o 
   0  -7  10        2.16       25.04     10.07 o 
   1  -7  10        2.59        4.28      8.94 o 
   2  -7  10       18.24       12.92      8.64 o 
   3  -7  10        0.82       13.70     10.10 o 
   4  -7  10        0.89        6.95      6.49 o 
   5  -7  10        3.60       22.04     11.49 o 
  -5  -6  10        0.04        0.82     11.32 o 
  -4  -6  10        9.51       11.69     10.08 o 
  -3  -6  10        2.30        7.22      8.44 o 
  -2  -6  10       12.26       22.45      8.87 o 
  -1  -6  10        0.36       12.46      7.64 o 
   0  -6  10       31.60       29.49      9.40 o 
   1  -6  10       34.40       20.48      9.39 o 
   2  -6  10       68.98       79.81     12.79 o 
   3  -6  10        6.40        8.21      6.13 o 
   4  -6  10        0.01        1.25      6.39 o 
   5  -6  10       17.80       13.41      9.42 o 
   6  -6  10        1.57        5.78      6.95 o 
  -6  -5  10       15.28       42.04     13.67 o 
  -5  -5  10        0.42       35.19     16.60 o 
  -4  -5  10        2.13        5.24      7.97 o 
  -3  -5  10        5.69        4.43      6.82 o 
  -2  -5  10       24.04       19.95      9.48 o 
  -1  -5  10        4.96        6.11      8.25 o 
   0  -5  10       11.47       16.45      7.90 o 
   1  -5  10      489.10      446.11     31.09 o 
   2  -5  10        8.79       16.39      6.42 o 
   3  -5  10        0.02        5.54      5.52 o 
   4  -5  10        3.84        4.30      6.25 o 
   5  -5  10      100.77      158.78     23.07 o 
   6  -5  10       57.05       71.89     15.87 o 
   7  -5  10        3.20        4.54     12.43 o 
  -7  -4  10       23.04       28.40     14.34 o 
  -6  -4  10      181.34      176.32     26.34 o 
  -5  -4  10        0.04        8.61      7.53 o 
  -4  -4  10        0.77       10.01      5.67 o 
  -3  -4  10       56.35       74.13     11.50 o 
  -2  -4  10        6.14        9.48      6.49 o 
  -1  -4  10      121.73      115.30     13.00 o 
   0  -4  10        0.87        0.22      6.08 o 
   1  -4  10      271.69      245.94     14.35 o 
   2  -4  10      144.46      131.47     12.39 o 
   3  -4  10       58.36       51.72      9.03 o 
   4  -4  10       15.83        8.94      5.56 o 
   5  -4  10      211.42      219.37     24.28 o 
   6  -4  10       46.25       41.91      9.05 o 
   7  -4  10       16.87        9.53      9.05 o 
   8  -4  10        2.79       16.75     10.02 o 
  -7  -3  10        7.92       20.49     12.85 o 
  -6  -3  10       60.83       69.39     14.53 o 
  -5  -3  10       43.09       52.00     12.55 o 
  -4  -3  10       34.50       51.73     13.37 o 
  -3  -3  10       12.28       10.05      5.57 o 
  -2  -3  10       66.42       74.08     10.68 o 
  -1  -3  10        0.88        5.66      5.65 o 
   0  -3  10      110.46      123.51     10.75 o 
   1  -3  10      521.62      453.50     17.36 o 
   2  -3  10      143.42      132.15     11.16 o 
   3  -3  10      236.15      215.62     27.19 o 
   4  -3  10      256.72      265.92     24.96 o 
   5  -3  10      280.28      291.13     27.19 o 
   6  -3  10       26.62       30.90      8.05 o 
   7  -3  10       14.91       16.57      7.85 o 
   8  -3  10       13.56       40.80     13.61 o 
   9  -3  10       78.39      100.84     23.39 o 
  -7  -2  10      146.94      147.77     19.27 o 
  -6  -2  10        8.32        9.21      8.57 o 
  -5  -2  10       87.92       95.92     14.21 o 
  -4  -2  10        0.24        1.24      6.89 o 
  -3  -2  10      154.34      163.35     11.22 o 
  -2  -2  10       28.35       26.90      6.16 o 
  -1  -2  10       38.17       43.26      7.93 o 
   0  -2  10       28.87       19.60      6.04 o 
   1  -2  10      338.94      297.84     14.04 o 
   2  -2  10       22.78       22.16      6.85 o 
   3  -2  10      155.00      131.14     15.84 o 
   4  -2  10      218.74      204.19     16.17 o 
   5  -2  10      616.38      560.18     23.28 o 
   6  -2  10       43.42       63.58     10.20 o 
   7  -2  10       14.74       22.75      8.21 o 
   8  -2  10      138.77      117.66     17.36 o 
   9  -2  10       15.56       24.31     12.30 o 
  -7  -1  10        6.44       -4.26      8.35 o 
  -6  -1  10       42.95       75.36     13.90 o 
  -5  -1  10      338.90      326.92     69.08 o 
  -4  -1  10       20.40       35.39     10.87 o 
  -3  -1  10        4.82       11.40      4.92 o 
  -2  -1  10        1.17        3.42      4.03 o 
  -1  -1  10       49.54       45.65      5.84 o 
   0  -1  10      581.03      564.58     15.41 o 
   1  -1  10      382.69      358.42     14.41 o 
   2  -1  10        0.00        1.44      4.62 o 
   3  -1  10        0.27        6.10      5.73 o 
   4  -1  10      351.50      310.39     15.73 o 
   5  -1  10     1508.72     1403.16     49.95 o 
   6  -1  10        0.56        2.80      9.65 o 
   7  -1  10       16.08       20.55      7.39 o 
   8  -1  10        1.57       -4.65      7.70 o 
   9  -1  10        4.03       18.21     11.29 o 
  10  -1  10        7.52        0.73     10.45 o 
  -7   0  10        5.33       13.18      9.00 o 
  -6   0  10       43.50       57.20     12.24 o 
  -5   0  10      337.28      339.13     21.26 o 
  -4   0  10        0.00        1.68     10.10 o 
  -3   0  10        6.16        8.15      5.66 o 
  -2   0  10      378.05      332.76     14.10 o 
  -1   0  10      204.36      217.39     13.08 o 
   0   0  10       25.72       27.65      4.53 o 
   1   0  10        3.01        2.16      3.15 o 
   2   0  10       16.64       16.44      5.68 o 
   3   0  10       90.56      109.72      9.14 o 
   4   0  10      221.72      239.36     12.92 o 
   5   0  10        1.72        1.05      5.64 o 
   6   0  10        6.31       11.73      5.85 o 
   7   0  10       89.91       99.02     16.16 o 
   8   0  10      110.63      127.44     12.45 o 
   9   0  10       35.33       35.83     19.60 o 
  10   0  10        0.14      -16.35     17.36 o 
  -7   1  10       43.49       64.22     12.91 o 
  -6   1  10       13.87       13.97     17.15 o 
  -5   1  10      193.08      203.40     18.45 o 
  -4   1  10      110.67      122.75     12.09 o 
  -3   1  10       31.80       47.64      8.28 o 
  -2   1  10        3.35        5.55      3.65 o 
  -1   1  10      776.45      763.81     21.48 o 
   0   1  10        0.00        2.85      3.14 o 
   1   1  10        4.95        9.10      3.61 o 
   2   1  10       67.94       69.17      5.61 o 
   3   1  10      152.59      169.46     10.07 o 
   4   1  10       48.26       42.64      6.79 o 
   5   1  10       13.39       21.34      5.65 o 
   6   1  10      478.84      419.56     16.68 o 
   7   1  10      111.66      105.94     10.57 o 
   8   1  10      127.84      137.49     16.66 o 
   9   1  10        1.49       -0.23     15.21 o 
  10   1  10       26.48        9.83     16.55 o 
  -7   2  10      169.60      208.99     38.67 o 
  -6   2  10      161.51      142.99     17.42 o 
  -5   2  10        0.05        5.87      9.79 o 
  -4   2  10      211.29      216.67     15.24 o 
  -3   2  10       64.69       64.96      9.45 o 
  -2   2  10      462.58      452.39     13.84 o 
  -1   2  10       51.48       50.63      5.78 o 
   0   2  10       39.48       36.98      5.05 o 
   1   2  10        3.37        2.57      3.39 o 
   2   2  10      176.25      208.00     13.83 o 
   3   2  10      151.61      186.50     10.65 o 
   4   2  10       30.58       32.59      5.94 o 
   5   2  10      140.46      140.11     14.78 o 
   6   2  10      199.12      186.56     17.36 o 
   7   2  10        4.17       12.41      7.54 o 
   8   2  10        6.21       -0.37      6.87 o 
   9   2  10       62.73       49.47     14.60 o 
  10   2  10       15.82       21.79     20.03 o 
  -7   3  10       42.24       68.89     27.72 o 
  -6   3  10       64.68       74.64     11.63 o 
  -5   3  10      141.08      135.10     13.68 o 
  -4   3  10      313.36      298.53     20.85 o 
  -3   3  10       54.15       65.33      9.18 o 
  -2   3  10      413.15      375.62     15.97 o 
  -1   3  10       84.53       96.74      8.45 o 
   0   3  10      164.75      163.40     11.48 o 
   1   3  10       12.81        9.87      4.20 o 
   2   3  10       35.13       35.29      5.95 o 
   3   3  10      124.36      114.79      9.18 o 
   4   3  10      113.77      125.41     38.41 o 
   5   3  10      619.04      586.33     19.69 o 
   6   3  10      212.61      225.04     18.16 o 
   7   3  10       15.44       27.13     10.56 o 
   8   3  10       14.44       19.49     10.57 o 
   9   3  10        6.93        8.86     10.05 o 
  10   3  10        0.28       21.65     16.58 o 
  -7   4  10      239.05      173.73     34.85 o 
  -6   4  10       27.03       14.77     23.83 o 
  -5   4  10        8.92       19.79      9.09 o 
  -4   4  10        6.82       11.00      7.28 o 
  -3   4  10       34.80       34.80     10.44 o 
  -2   4  10        1.73        3.88      6.96 o 
  -1   4  10      133.13      133.62      9.93 o 
   0   4  10       13.97       17.15      4.77 o 
   1   4  10        0.01       -1.98      4.63 o 
   2   4  10      149.37      147.67      9.98 o 
   3   4  10      103.69      120.88      9.61 o 
   4   4  10       73.74       65.38      9.56 o 
   5   4  10       43.59       35.11      7.14 o 
   6   4  10      336.81      323.75     16.06 o 
   7   4  10        8.42        9.42      7.79 o 
   8   4  10       17.97        7.74      9.04 o 
   9   4  10       50.22       68.38     15.19 o 
  -6   5  10        1.15        6.15      8.92 o 
  -5   5  10       55.86       58.61     13.99 o 
  -4   5  10        1.22        5.08      7.28 o 
  -3   5  10       18.85       15.10      8.41 o 
  -2   5  10        2.83        0.24      7.09 o 
  -1   5  10      855.15      740.54     32.27 o 
   0   5  10      262.74      249.07     19.05 o 
   1   5  10       49.90       51.92      7.90 o 
   2   5  10       45.27       56.96      8.32 o 
   3   5  10       14.95       16.46      6.05 o 
   4   5  10       78.32       81.62     13.58 o 
   5   5  10       23.37       24.52      6.63 o 
   6   5  10     1093.50      991.51     30.32 o 
   7   5  10      324.07      375.19     18.59 o 
   8   5  10       14.83       16.26      7.10 o 
   9   5  10       13.07       41.71     16.85 o 
  10   5  10       11.57       24.88     15.43 o 
  -6   6  10        7.71       11.54     12.34 o 
  -5   6  10        0.14        1.40      6.48 o 
  -4   6  10       55.59       44.25     30.81 o 
  -3   6  10       35.89       48.24     12.25 o 
  -2   6  10        0.15        1.73      5.76 o 
  -1   6  10      626.24      549.23     28.22 o 
   0   6  10       13.80       26.06      6.54 o 
   1   6  10        1.04        0.21      5.27 o 
   2   6  10       94.57       92.25     10.28 o 
   3   6  10        0.46       -4.79      4.79 o 
   4   6  10      283.84      259.95     27.15 o 
   5   6  10        0.83       -0.59      5.44 o 
   6   6  10       87.35       89.29     10.61 o 
   7   6  10     1094.22      961.16     30.84 o 
   8   6  10        7.27        8.77      7.97 o 
   9   6  10       32.93       29.04     10.27 o 
  10   6  10       61.80       77.17     21.38 o 
  -5   7  10        0.04        6.40      6.09 o 
  -4   7  10       70.84       51.77     30.32 o 
  -3   7  10        7.62        4.58      6.49 o 
  -2   7  10       85.96       66.93     12.83 o 
  -1   7  10        0.14        7.10      6.21 o 
   0   7  10      238.03      216.03     13.42 o 
   1   7  10      708.40      619.05     23.04 o 
   2   7  10      109.02      115.83     11.91 o 
   3   7  10       42.34       47.97      9.15 o 
   4   7  10      216.84      213.65     22.23 o 
   5   7  10        1.87        2.82      5.37 o 
   6   7  10      428.89      425.00     27.97 o 
   7   7  10       39.47       43.27     11.28 o 
   8   7  10      105.58      123.98     15.40 o 
   9   7  10       65.71       57.82     12.88 o 
  10   7  10       38.80       18.72     12.83 o 
  -5   8  10       13.04        9.05      9.64 o 
  -4   8  10        8.15        3.75      7.18 o 
  -3   8  10        0.00       -0.31      6.10 o 
  -2   8  10        7.33       11.79      8.15 o 
  -1   8  10        0.02       -2.23      5.82 o 
   0   8  10      324.00      294.89     21.85 o 
   1   8  10      443.55      418.32     33.19 o 
   2   8  10       16.87       15.54      6.45 o 
   3   8  10      325.40      306.71     17.80 o 
   4   8  10      161.88      169.34     19.40 o 
   5   8  10      169.85      173.83     14.62 o 
   6   8  10      201.71      175.54     17.39 o 
   7   8  10      169.93      188.10     19.22 o 
   8   8  10        6.12       33.36     25.71 o 
   9   8  10       26.96       23.86     10.46 o 
  10   8  10       32.22       13.71     14.26 o 
  -4   9  10      181.20      234.76     29.70 o 
  -3   9  10        0.54        7.24      6.66 o 
  -2   9  10       12.84       15.03      7.71 o 
  -1   9  10        3.30        7.27      8.02 o 
   0   9  10      109.01      103.99     24.16 o 
   1   9  10        7.75       15.29      6.90 o 
   2   9  10       19.60       20.30      7.66 o 
   3   9  10       10.39       14.50      7.55 o 
   4   9  10       17.29       26.99      7.88 o 
   5   9  10       25.67       21.41     11.09 o 
   6   9  10        0.70       11.54      8.37 o 
   7   9  10        3.73        6.75      8.06 o 
   8   9  10       31.94       28.00     10.56 o 
   9   9  10        0.02       16.30     17.24 o 
  10   9  10       43.84       54.47     12.60 o 
  -3  10  10        0.50       11.09     11.34 o 
  -2  10  10        0.78        0.67      5.86 o 
  -1  10  10       13.96       10.31      8.56 o 
   0  10  10        0.72        7.10      8.36 o 
   1  10  10       50.87       44.71     11.56 o 
   2  10  10       26.90       30.90      8.87 o 
   3  10  10        0.14        5.18      6.86 o 
   4  10  10       42.40       34.31     10.86 o 
   5  10  10       22.81       42.27     11.73 o 
   6  10  10       10.46       23.32      9.70 o 
   7  10  10       44.93       60.03     13.88 o 
   8  10  10       59.67       62.98     13.53 o 
   9  10  10        8.99       20.60     10.28 o 
  -2  11  10       21.76       15.74     11.30 o 
  -1  11  10        0.02        2.42      6.96 o 
   0  11  10       27.91       33.06     11.74 o 
   1  11  10       19.65        9.85      8.90 o 
   2  11  10       45.93       48.64     10.36 o 
   3  11  10        1.98       18.99     10.80 o 
   4  11  10       10.56       18.74     10.32 o 
   5  11  10       18.10       17.89     13.26 o 
   6  11  10        9.41       28.92     12.27 o 
   7  11  10        1.22       13.28      9.67 o 
   8  11  10        4.92       11.55     13.02 o 
  -1  12  10       22.27       19.07     14.77 o 
   0  12  10       30.65       39.09     12.09 o 
   1  12  10       19.09       20.63     10.19 o 
   2  12  10       26.86       30.37     15.66 o 
   3  12  10       37.55       48.15     12.87 o 
   4  12  10        7.37       24.54     20.82 o 
   5  12  10        6.67        1.38      9.21 o 
   6  12  10        3.34       14.95     10.67 o 
   3  13  10        3.13       -5.12     13.03 o 
   4  13  10       13.95       56.34     22.52 o 
  -4  -7  11       13.13       10.88     10.54 o 
  -3  -7  11       26.08       42.20     13.35 o 
  -2  -7  11       18.93       32.27      9.87 o 
  -1  -7  11        0.71       12.08     16.10 o 
   0  -7  11       13.76       22.92      9.00 o 
   1  -7  11       19.90       21.82     12.79 o 
   2  -7  11       45.28       80.98     13.81 o 
   3  -7  11       38.80       42.41     10.68 o 
   4  -7  11        0.69       27.41     21.87 o 
  -4  -6  11        2.89        3.18      8.00 o 
  -3  -6  11       20.94       38.69     12.48 o 
  -2  -6  11       32.42       47.70     11.27 o 
  -1  -6  11        7.49        2.77      7.53 o 
   0  -6  11       35.13       29.76     10.10 o 
   1  -6  11       16.00       19.40      9.21 o 
   2  -6  11        0.17       -2.49      7.96 o 
   3  -6  11        4.29        2.24      8.26 o 
   4  -6  11       14.36        7.46      6.12 o 
   5  -6  11       15.21       19.96     16.81 o 
   6  -6  11        0.39        7.00      9.17 o 
  -5  -5  11       12.77       44.75     17.13 o 
  -4  -5  11       53.16       51.93     13.34 o 
  -3  -5  11        0.00        1.14      6.70 o 
  -2  -5  11       44.32       25.03     13.41 o 
  -1  -5  11       48.91       69.02     11.88 o 
   0  -5  11        1.48        0.56      7.54 o 
   1  -5  11      262.73      242.33     21.80 o 
   2  -5  11       48.55       30.60     12.36 o 
   3  -5  11       10.15       12.23      6.76 o 
   4  -5  11        3.56        5.52      6.26 o 
   5  -5  11        7.37       13.64      6.87 o 
   6  -5  11       57.91       42.55     14.51 o 
   7  -5  11        5.88        5.67     11.57 o 
  -6  -4  11        6.52       14.02     16.09 o 
  -5  -4  11       47.25       48.25     21.88 o 
  -4  -4  11        0.55        3.99      8.37 o 
  -3  -4  11      281.73      290.66     19.16 o 
  -2  -4  11      125.00      100.74     13.49 o 
  -1  -4  11        1.59       -5.40      6.64 o 
   0  -4  11      101.63      117.39     13.43 o 
   1  -4  11       47.35       41.53      7.81 o 
   2  -4  11      329.30      316.17     19.91 o 
   3  -4  11       68.39       54.96     14.31 o 
   4  -4  11        2.81        2.54      5.41 o 
   5  -4  11        4.88       14.36      7.19 o 
   6  -4  11        5.69        3.92      8.12 o 
   7  -4  11        0.16        5.31     10.66 o 
   8  -4  11        1.48        8.73     12.62 o 
  -6  -3  11       20.65       27.56     12.28 o 
  -5  -3  11       74.19       68.37     12.83 o 
  -4  -3  11      125.89      122.38     22.75 o 
  -3  -3  11       48.08       56.00     13.96 o 
  -2  -3  11        0.44        2.35      6.18 o 
  -1  -3  11        0.28        2.26      6.55 o 
   0  -3  11        6.32       10.39      5.34 o 
   1  -3  11       47.90       40.11      7.61 o 
   2  -3  11        3.12        8.87      6.06 o 
   3  -3  11      169.24      168.10     18.68 o 
   4  -3  11        1.48        1.98      5.84 o 
   5  -3  11        9.21       24.14      8.12 o 
   6  -3  11       41.42       37.05     12.58 o 
   7  -3  11       38.78       34.42      9.01 o 
   8  -3  11        0.81        6.80      9.59 o 
  -7  -2  11        0.33       11.73      8.56 o 
  -6  -2  11      226.16      231.44     28.88 o 
  -5  -2  11        1.39       -4.35      6.74 o 
  -4  -2  11        7.17        7.82     14.54 o 
  -3  -2  11       19.16       33.28     13.23 o 
  -2  -2  11       38.65       32.55      9.03 o 
  -1  -2  11      213.80      188.43     12.73 o 
   0  -2  11      237.15      205.10     12.94 o 
   1  -2  11       16.20       16.81      6.42 o 
   2  -2  11      115.18      108.21     12.59 o 
   3  -2  11      249.53      220.83     15.60 o 
   4  -2  11       17.33       10.66      6.24 o 
   5  -2  11      139.06      117.45     34.58 o 
   6  -2  11      169.82      138.21     18.42 o 
   7  -2  11        4.38        0.07      6.91 o 
   8  -2  11        2.95        6.56      8.93 o 
   9  -2  11       24.28       37.73     14.73 o 
  -7  -1  11       24.86       24.38     10.22 o 
  -6  -1  11       22.26       25.96     11.68 o 
  -5  -1  11       44.09       61.10     12.07 o 
  -4  -1  11       30.33       29.90      9.11 o 
  -3  -1  11       29.55       39.40      9.42 o 
  -2  -1  11       82.89       80.58      7.87 o 
  -1  -1  11      294.56      260.95     14.74 o 
   0  -1  11       21.35       21.31      6.95 o 
   1  -1  11      210.91      233.58     13.00 o 
   2  -1  11       60.77       65.20      8.67 o 
   3  -1  11      776.71      743.89     43.69 o 
   4  -1  11       86.22       88.80      9.97 o 
   5  -1  11        2.09        4.47      5.48 o 
   6  -1  11        0.53        8.58      7.10 o 
   7  -1  11        5.98       14.02      7.42 o 
   8  -1  11      125.87      135.56     18.18 o 
   9  -1  11       30.45       28.65     17.77 o 
  -7   0  11        2.87       15.41      9.40 o 
  -6   0  11       25.70       28.08     10.60 o 
  -5   0  11       36.20       51.69     12.79 o 
  -4   0  11        4.44        9.14      8.59 o 
  -3   0  11        2.82        0.65      5.49 o 
  -2   0  11      211.78      202.43     11.13 o 
  -1   0  11       61.16       57.58      6.65 o 
   0   0  11      102.01       98.43      7.57 o 
   1   0  11      142.81      147.66     10.48 o 
   2   0  11       59.61       73.43     11.38 o 
   3   0  11        6.86        8.08      5.41 o 
   4   0  11      356.51      346.35     15.06 o 
   5   0  11      696.72      625.97     20.96 o 
   6   0  11        0.50        6.25      6.17 o 
   7   0  11      140.99      141.87     17.66 o 
   8   0  11       42.04       62.26     13.98 o 
   9   0  11        0.45        3.29     12.48 o 
  10   0  11       12.65       -1.97     12.87 o 
  -7   1  11        6.08       18.62      8.85 o 
  -6   1  11       13.52       11.17      8.13 o 
  -5   1  11        9.50       16.86      8.50 o 
  -4   1  11       81.56      109.02     12.00 o 
  -3   1  11        0.58        5.07      5.55 o 
  -2   1  11       14.41       14.13      4.47 o 
  -1   1  11       12.98       14.46      4.31 o 
   0   1  11        1.70        7.49      4.07 o 
   1   1  11        0.14       -1.70      3.13 o 
   2   1  11        0.74        5.62      6.42 o 
   3   1  11     1419.43     1335.51     43.55 o 
   4   1  11      263.16      311.02     24.42 o 
   5   1  11      357.29      347.12     21.96 o 
   6   1  11       86.95       96.03     14.44 o 
   7   1  11      256.05      263.81     21.55 o 
   8   1  11        7.00        8.45      9.04 o 
   9   1  11        0.01       18.54     16.67 o 
  10   1  11        4.44       10.36     14.79 o 
  -7   2  11       13.27       62.45     18.20 o 
  -6   2  11        9.81        2.80      7.77 o 
  -5   2  11       25.81       37.04     10.76 o 
  -4   2  11      296.54      276.27     20.84 o 
  -3   2  11      196.55      213.41     14.57 o 
  -2   2  11      113.47      109.80     10.07 o 
  -1   2  11       16.39       19.01      5.60 o 
   0   2  11       13.59       15.95      5.82 o 
   1   2  11      120.13      137.43     10.08 o 
   2   2  11      172.66      159.49     10.54 o 
   3   2  11     3109.96     3088.07     71.54 o 
   4   2  11      130.32      145.25     15.57 o 
   5   2  11      236.71      243.38     19.19 o 
   6   2  11       28.17       26.84      9.50 o 
   7   2  11        5.65        4.78      7.10 o 
   8   2  11       77.64       72.63     13.96 o 
   9   2  11        5.37        3.56     14.31 o 
  10   2  11        4.41      -15.09     15.09 o 
  -6   3  11      207.56      228.57     23.82 o 
  -5   3  11      203.57      222.38     22.86 o 
  -4   3  11        0.04        8.33      7.89 o 
  -3   3  11       63.94       75.35     13.65 o 
  -2   3  11        1.96       13.59     11.90 o 
  -1   3  11        4.21       11.77      4.67 o 
   0   3  11       32.30       30.65      6.15 o 
   1   3  11      427.40      362.77     23.39 o 
   2   3  11      182.19      203.77     11.76 o 
   3   3  11       60.50       64.61      7.85 o 
   4   3  11       79.77      110.75     14.06 o 
   5   3  11       25.83       31.30      9.59 o 
   6   3  11      846.24      711.32     30.87 o 
   7   3  11       86.53       91.24     14.37 o 
   8   3  11       48.63       22.31     11.74 o 
   9   3  11       46.90       50.14     15.02 o 
  10   3  11        0.00      -13.61     16.05 o 
  -6   4  11       12.75       10.94     10.99 o 
  -5   4  11       32.99       32.08     11.32 o 
  -4   4  11        3.67       11.51      8.32 o 
  -3   4  11      213.65      198.11     19.87 o 
  -2   4  11      383.35      321.04     30.82 o 
  -1   4  11      229.60      246.44     19.71 o 
   0   4  11      114.05      127.23      9.87 o 
   1   4  11       81.25       84.56      8.62 o 
   2   4  11       77.58       89.80      8.83 o 
   3   4  11      540.23      518.05     18.80 o 
   4   4  11      162.99      161.04     11.71 o 
   5   4  11      174.93      190.10     12.33 o 
   6   4  11       68.41       56.27     12.35 o 
   7   4  11      340.81      384.30     26.14 o 
   8   4  11        1.38        4.17      8.46 o 
   9   4  11       16.69       22.99     11.48 o 
  10   4  11        0.23       18.03     13.24 o 
  -6   5  11        3.58        5.06      7.01 o 
  -5   5  11       16.93       14.31      8.22 o 
  -4   5  11       15.09       18.05      9.06 o 
  -3   5  11       49.65       51.32     12.36 o 
  -2   5  11       10.56        9.45      7.62 o 
  -1   5  11       40.25       28.51      9.39 o 
   0   5  11       48.79       57.64      8.42 o 
   1   5  11      244.19      251.15     25.22 o 
   2   5  11        1.34       -4.33      4.98 o 
   3   5  11      441.37      390.78     23.50 o 
   4   5  11       31.62       35.73      7.64 o 
   5   5  11       26.40       29.71      7.42 o 
   6   5  11       83.78       89.98     18.11 o 
   7   5  11      275.16      269.94     16.45 o 
   8   5  11      153.02      149.88     19.47 o 
   9   5  11       20.14       12.02     17.76 o 
  10   5  11       11.91       14.91     16.83 o 
  -6   6  11        9.05        7.34     11.48 o 
  -5   6  11        5.11        3.08      7.19 o 
  -4   6  11        8.20        0.47      5.87 o 
  -3   6  11       34.35       36.24     11.11 o 
  -2   6  11       42.10       40.54     11.20 o 
  -1   6  11        1.51        0.08      6.26 o 
   0   6  11        0.92        5.98      4.97 o 
   1   6  11      208.11      205.92     13.64 o 
   2   6  11       34.98       40.46      8.59 o 
   3   6  11      460.08      391.11     18.07 o 
   4   6  11        3.90        2.27      5.92 o 
   5   6  11      315.35      277.25     50.66 o 
   6   6  11       25.25       21.74      7.41 o 
   7   6  11        2.99        9.05      6.92 o 
   8   6  11       40.18       41.84      9.24 o 
   9   6  11        1.57        8.67     11.91 o 
  10   6  11       55.03       87.64     22.00 o 
  -5   7  11        0.32       14.16      7.97 o 
  -4   7  11        0.81        6.24      7.98 o 
  -3   7  11       15.86       23.65     13.07 o 
  -1   7  11        9.72        5.63      7.21 o 
   0   7  11       77.25       57.31     11.72 o 
   1   7  11       10.57       23.33      7.25 o 
   2   7  11       69.50       67.82      9.81 o 
   3   7  11       87.24      102.83     11.66 o 
   4   7  11       16.34       23.64      7.79 o 
   5   7  11      149.60      137.07     18.05 o 
   6   7  11       19.51       29.62      8.24 o 
   7   7  11       10.52        2.79      6.77 o 
   8   7  11        0.37       -0.75      7.50 o 
   9   7  11       98.26       99.93     15.23 o 
  10   7  11       34.85       60.62     20.97 o 
  -4   8  11        1.06       10.31      6.99 o 
  -3   8  11       11.73       17.22      8.45 o 
  -2   8  11       41.77       25.60      9.60 o 
  -1   8  11       38.42       40.62     14.83 o 
   0   8  11       16.95       15.17      8.25 o 
   1   8  11       28.00       33.71      8.26 o 
   2   8  11        6.39       -2.07      5.16 o 
   3   8  11       46.34       58.96     10.35 o 
   4   8  11       18.12       16.56     10.37 o 
   5   8  11      145.90      131.53     13.31 o 
   6   8  11       32.25       26.11      8.29 o 
   7   8  11       24.52       39.40     11.20 o 
   8   8  11       20.54       22.13     15.40 o 
   9   8  11        3.50       -1.35      7.24 o 
  10   8  11      233.20      235.13     22.75 o 
  -3   9  11        9.94        6.84     10.67 o 
  -2   9  11       10.45       16.55      8.29 o 
  -1   9  11       11.95       22.46      9.82 o 
   0   9  11       35.36       34.05     21.76 o 
   1   9  11        8.60       14.10      9.20 o 
   2   9  11       10.14        8.16      7.10 o 
   3   9  11        6.05       10.30      7.04 o 
   4   9  11        1.79        5.36      6.37 o 
   5   9  11       55.48       62.52     10.93 o 
   6   9  11       20.92       30.55      9.76 o 
   7   9  11       97.23      101.05     15.82 o 
   8   9  11       42.41       71.50     22.56 o 
   9   9  11       62.24       65.10     13.73 o 
  -2  10  11       40.96       40.75     27.36 o 
  -1  10  11       27.66       10.64     14.50 o 
   0  10  11       13.22       10.85      7.64 o 
   1  10  11        0.85        5.37      7.80 o 
   2  10  11       10.45       14.14      7.49 o 
   3  10  11       11.19       18.99      7.78 o 
   4  10  11      109.21      122.15     22.25 o 
   5  10  11       28.09       35.52     11.15 o 
   6  10  11        0.51       -1.78      7.41 o 
   7  10  11        0.24       -4.71      7.07 o 
   8  10  11        5.66        6.50      8.95 o 
   9  10  11        0.06       19.21     11.80 o 
  -1  11  11        5.69       11.43     12.28 o 
   0  11  11        0.66       -1.25      6.98 o 
   1  11  11        0.22        7.84      8.75 o 
   2  11  11       97.81      106.26     18.26 o 
   3  11  11       16.69       69.76     19.96 o 
   4  11  11       38.77       57.48     50.12 o 
   5  11  11      140.48      185.93     20.74 o 
   6  11  11       11.41       17.91     11.00 o 
   7  11  11        5.99       17.36     11.11 o 
   8  11  11       48.78       48.13     15.62 o 
   0  12  11        3.39        2.56     12.87 o 
   1  12  11       31.34       60.56     14.09 o 
   2  12  11        0.48       12.26     11.30 o 
   3  12  11       34.88       49.30     13.92 o 
   4  12  11       26.08       22.95     11.41 o 
   5  12  11       46.14       80.65     23.49 o 
   6  12  11        0.02        6.39     14.36 o 
  -1  -7  12       14.42       35.80      9.53 o 
   0  -7  12        5.79       11.71      8.37 o 
   1  -7  12        0.72        2.97      9.39 o 
   2  -7  12        0.57        0.32     11.56 o 
  -3  -6  12       12.88       21.86      9.46 o 
  -2  -6  12        0.10        3.17     10.40 o 
  -1  -6  12        4.16        1.63      8.95 o 
   0  -6  12       10.72        9.45     12.14 o 
   1  -6  12        0.81        8.43      8.13 o 
   2  -6  12        2.81       17.13      9.42 o 
   3  -6  12       22.74       40.49     18.58 o 
   4  -6  12        8.47       14.05      7.77 o 
   5  -6  12       16.15        8.27      8.26 o 
  -4  -5  12        3.17      -11.98     11.98 o 
  -3  -5  12        8.54        8.68      9.95 o 
  -2  -5  12       12.26       16.62     12.23 o 
  -1  -5  12       16.55       22.69     12.23 o 
   0  -5  12      117.68      130.65     15.28 o 
   1  -5  12       45.08       49.95     12.01 o 
   2  -5  12        1.78        4.74      7.93 o 
   3  -5  12        5.15       -3.85      9.06 o 
   4  -5  12       12.76        5.82      5.65 o 
   5  -5  12        0.84        2.84      7.11 o 
   6  -5  12        7.47       12.70      7.02 o 
  -5  -4  12        5.63        9.28     16.35 o 
  -4  -4  12       21.11       23.46     19.94 o 
  -3  -4  12        0.08        6.26     11.16 o 
  -2  -4  12       20.81       28.24     10.37 o 
  -1  -4  12        2.10        7.89     10.22 o 
   0  -4  12       65.29       54.13     10.72 o 
   1  -4  12       14.99       15.09      8.45 o 
   2  -4  12        4.50       13.38      7.12 o 
   3  -4  12        0.14       -1.21      5.40 o 
   4  -4  12       12.16       13.91      6.36 o 
   5  -4  12        0.67       10.32      7.42 o 
   6  -4  12        8.04        3.45      6.63 o 
   7  -4  12        5.21        4.64      8.70 o 
  -6  -3  12      149.48      181.69     23.00 o 
  -5  -3  12       13.74       36.54     19.69 o 
  -4  -3  12        0.01       -0.25     12.71 o 
  -3  -3  12       13.16       12.45      7.75 o 
  -2  -3  12       12.26       22.65      9.38 o 
  -1  -3  12       37.39       56.67     10.66 o 
   0  -3  12        3.18       16.10      8.15 o 
   1  -3  12        0.78       -1.25      5.37 o 
   2  -3  12      375.09      359.42     19.76 o 
   3  -3  12        0.10       -4.77      4.77 o 
   4  -3  12       90.31       97.45     11.75 o 
   5  -3  12       51.24       42.81     10.09 o 
   6  -3  12       28.54       27.18     12.26 o 
   7  -3  12        4.72        5.77      7.20 o 
   8  -3  12        4.95       21.97     12.92 o 
  -6  -2  12       48.98       67.17     16.10 o 
  -5  -2  12       52.35       63.02     14.58 o 
  -4  -2  12      156.79      203.23     18.14 o 
  -3  -2  12       75.67       92.26     12.24 o 
  -2  -2  12      120.91      124.01     31.92 o 
  -1  -2  12        6.81        5.94     12.61 o 
   0  -2  12      646.32      575.01     20.74 o 
   1  -2  12       70.92       69.61      9.40 o 
   2  -2  12      153.93      146.80     13.66 o 
   3  -2  12       21.78       16.60      7.87 o 
   4  -2  12       16.41       16.85      6.25 o 
   5  -2  12        0.01       -6.53      6.53 o 
   6  -2  12        2.47        9.49      6.68 o 
   7  -2  12        4.99        6.89      7.34 o 
   8  -2  12        8.14       14.16      9.16 o 
  -6  -1  12        0.70       13.07      9.91 o 
  -5  -1  12       16.35       23.92     10.33 o 
  -4  -1  12        0.35       -7.06      7.06 o 
  -3  -1  12       10.56        3.37      6.60 o 
  -2  -1  12       16.73       31.07      6.45 o 
  -1  -1  12       96.91       91.30     10.05 o 
   0  -1  12        6.01        0.94      5.09 o 
   1  -1  12       13.98       19.75      6.38 o 
   2  -1  12       53.28       50.27      8.43 o 
   3  -1  12       76.75       77.86      9.38 o 
   4  -1  12       53.87       46.01      8.21 o 
   5  -1  12       28.35       33.56      8.13 o 
   6  -1  12      210.09      211.59     23.65 o 
   7  -1  12        0.23       -3.80     11.40 o 
   8  -1  12        0.10       -3.86     18.01 o 
   9  -1  12       14.31       19.92     15.07 o 
  -6   0  12        0.76       -3.34      9.66 o 
  -5   0  12       83.82       95.94     15.40 o 
  -4   0  12       18.11       20.68      9.11 o 
  -3   0  12       54.02       45.67     10.86 o 
  -2   0  12        1.60       -0.54      4.13 o 
  -1   0  12       54.03       53.07      6.61 o 
   0   0  12        8.27        5.42      5.04 o 
   1   0  12      215.19      204.31     12.35 o 
   2   0  12        6.25       15.57      5.40 o 
   3   0  12      469.35      422.49     23.54 o 
   4   0  12      382.86      372.49     22.76 o 
   5   0  12      209.84      222.85     34.22 o 
   6   0  12       98.00       83.12     15.28 o 
   7   0  12       10.50       16.84      9.36 o 
   8   0  12        3.83        5.91      7.97 o 
   9   0  12        0.02       -9.56      9.56 o 
  -6   1  12        3.62       28.70     14.63 o 
  -5   1  12        2.63       12.44      7.59 o 
  -4   1  12        0.01        8.11      9.42 o 
  -3   1  12        8.26       15.26      6.25 o 
  -2   1  12       10.37       10.87      8.20 o 
  -1   1  12      236.72      213.55     13.06 o 
   0   1  12        7.40       13.61      5.33 o 
   1   1  12       95.08      105.37     13.71 o 
   2   1  12       76.80       90.31     13.41 o 
   3   1  12       10.80        7.39      7.64 o 
   4   1  12      200.75      209.95     35.90 o 
   5   1  12      131.15      101.18     15.02 o 
   6   1  12       54.43       71.06     13.62 o 
   7   1  12        0.11        4.18      8.03 o 
   8   1  12        0.31       -6.13      6.92 o 
   9   1  12        9.76       21.65     11.76 o 
  10   1  12        0.27       27.74     18.38 o 
  -6   2  12       44.43       86.78     19.39 o 
  -5   2  12        0.30       22.07     12.46 o 
  -4   2  12        0.33       -5.19     15.87 o 
  -3   2  12       41.40       51.60     12.51 o 
  -2   2  12      113.73      107.69     14.85 o 
  -1   2  12       20.65       30.99      7.17 o 
   0   2  12       38.87       44.27      7.62 o 
   1   2  12       71.29       79.55      8.72 o 
   2   2  12       38.22       39.82      7.12 o 
   3   2  12      415.97      380.85     21.96 o 
   4   2  12       46.10       55.93     12.29 o 
   5   2  12      255.78      253.23     20.23 o 
   6   2  12      148.63      154.11     22.60 o 
   7   2  12        1.32        8.22      8.02 o 
   8   2  12       50.07       55.92     13.18 o 
   9   2  12       20.62       22.88     11.63 o 
  10   2  12        6.27        6.17     17.68 o 
  -6   3  12       16.22       20.74     11.46 o 
  -5   3  12        1.11       18.17      9.40 o 
  -4   3  12        3.73        8.40      8.36 o 
  -3   3  12        0.28        9.53     16.93 o 
  -2   3  12      221.96      230.62     19.27 o 
  -1   3  12        1.93        6.38      5.94 o 
   0   3  12       46.23       31.36      6.80 o 
   1   3  12      105.31      122.37     10.32 o 
   2   3  12       65.25       64.54      8.28 o 
   3   3  12      469.46      450.91     17.72 o 
   4   3  12       53.62       56.28     11.46 o 
   5   3  12      129.21      109.95     16.82 o 
   6   3  12       56.07       68.54     12.64 o 
   7   3  12        1.28       14.86      8.42 o 
   8   3  12        9.41       25.62     12.44 o 
   9   3  12       39.91       40.63     12.98 o 
  10   3  12        2.09       11.20     16.58 o 
  -6   4  12       30.66       36.43     17.95 o 
  -5   4  12       48.78       61.00     15.05 o 
  -4   4  12       13.05       33.02     10.68 o 
  -3   4  12       10.55       10.79      7.79 o 
  -2   4  12       13.42       21.20      9.31 o 
  -1   4  12      255.27      286.68     21.40 o 
   0   4  12       68.16       69.23      8.66 o 
   1   4  12     1617.13     1505.78     49.26 o 
   2   4  12      263.88      264.85     14.02 o 
   3   4  12       12.81       17.21      5.97 o 
   4   4  12        0.26        2.43      5.00 o 
   5   4  12        2.38       14.62      8.00 o 
   6   4  12     1464.34     1417.67     69.37 o 
   7   4  12       71.62       80.45     31.31 o 
   8   4  12       30.66       36.92     11.69 o 
   9   4  12        4.14        7.42      8.91 o 
  10   4  12        3.84       13.76     11.32 o 
  -5   5  12        2.33        7.64      8.31 o 
  -4   5  12       23.73       28.90     11.34 o 
  -3   5  12        0.31        4.71      6.86 o 
  -2   5  12        3.69       -5.53      6.06 o 
  -1   5  12        6.70        8.62      7.21 o 
   0   5  12      396.77      341.49     24.48 o 
   1   5  12        7.01        9.71      5.85 o 
   2   5  12     1029.83      888.30     27.35 o 
   3   5  12      292.00      245.45     32.05 o 
   4   5  12      374.79      321.27     22.51 o 
   5   5  12      276.54      208.06     47.70 o 
   6   5  12       40.43       43.54      8.53 o 
   7   5  12        0.10        3.06      7.87 o 
   8   5  12        2.33       10.27     10.32 o 
   9   5  12        2.28        1.00      9.48 o 
  10   5  12        2.06       19.44     16.65 o 
  -5   6  12       59.13       55.17     26.03 o 
  -4   6  12        2.41        6.98      7.51 o 
  -3   6  12       60.87       54.32     25.98 o 
  -2   6  12        0.39       16.00      8.48 o 
  -1   6  12       18.87       14.21      9.03 o 
   0   6  12       80.10       57.15     11.78 o 
   1   6  12      766.51      728.36     25.49 o 
   2   6  12       77.17       90.89     12.77 o 
   3   6  12        3.81        6.71      6.00 o 
   4   6  12      303.74      294.71     17.00 o 
   5   6  12       76.49       82.03     15.64 o 
   6   6  12        9.44        8.50      6.74 o 
   7   6  12       78.06       88.74     11.77 o 
   8   6  12       17.15       36.16     11.72 o 
   9   6  12       45.49       47.74     17.74 o 
  10   6  12       47.99       54.56     20.28 o 
  -4   7  12        6.33        8.47      7.19 o 
  -3   7  12        0.20        7.23      6.50 o 
  -2   7  12       13.59        9.25      8.24 o 
  -1   7  12       12.00       10.79     12.46 o 
   0   7  12        0.33       -0.21      7.25 o 
   1   7  12       80.25       80.02     10.45 o 
   2   7  12       60.16       61.29      9.40 o 
   3   7  12       18.90       21.36      7.55 o 
   4   7  12      186.70      186.49     15.07 o 
   5   7  12        0.07        0.31      6.47 o 
   6   7  12       16.24        8.50      7.84 o 
   7   7  12        1.38        6.51      6.22 o 
   8   7  12       44.86       55.04     12.53 o 
   9   7  12       10.04       30.89     14.29 o 
  10   7  12        1.50       20.81     15.32 o 
  -4   8  12        0.03        0.55     10.91 o 
  -3   8  12        0.82       10.73      7.30 o 
  -2   8  12        0.01        0.95      6.93 o 
  -1   8  12       11.71       21.27      9.04 o 
   0   8  12       27.33       32.89     11.13 o 
   1   8  12       14.14       15.29      9.18 o 
   2   8  12        0.25       15.32     11.61 o 
   3   8  12       84.89      101.53     12.84 o 
   4   8  12       15.53       22.51     13.44 o 
   5   8  12       18.61       18.46      9.70 o 
   6   8  12       84.53       88.65     12.67 o 
   7   8  12       11.97       25.55      9.72 o 
   8   8  12        5.18       19.87     20.33 o 
   9   8  12       16.34       17.67     10.09 o 
  -3   9  12       44.87       46.44     26.38 o 
  -2   9  12        0.49        1.01      6.01 o 
  -1   9  12        0.12        2.69      9.82 o 
   0   9  12       73.15       54.58     12.75 o 
   1   9  12        5.71       15.07     13.33 o 
   2   9  12        0.10       -2.15      5.62 o 
   3   9  12       15.37       18.23      8.23 o 
   4   9  12       79.40       65.60     15.41 o 
   5   9  12       10.96       18.79      7.99 o 
   6   9  12        2.36        7.11      8.24 o 
   7   9  12       48.56       78.38     15.16 o 
   8   9  12        8.93       14.99     14.89 o 
   9   9  12       12.98       25.40     10.17 o 
  -2  10  12        0.34        4.07      5.56 o 
  -1  10  12        7.10        6.21      7.88 o 
   0  10  12        1.51        1.77     15.95 o 
   1  10  12       33.54       39.97     15.32 o 
   2  10  12        0.20        9.40      7.06 o 
   3  10  12        1.18        1.90      6.79 o 
   4  10  12       78.62       58.50     11.16 o 
   5  10  12       40.25       50.47     12.43 o 
   6  10  12       24.11       17.10     10.37 o 
   7  10  12       23.58       39.97     13.32 o 
   8  10  12        1.86        7.82      8.87 o 
  -1  11  12        0.19        7.91      9.83 o 
   0  11  12        1.19       11.37      7.41 o 
   1  11  12       21.48       26.12     20.38 o 
   2  11  12       84.19      106.18     18.28 o 
   3  11  12        1.24        9.00      8.21 o 
   4  11  12       14.01       15.56     14.23 o 
   5  11  12        0.61        4.66      8.94 o 
   6  11  12       11.40       24.75     10.55 o 
   7  11  12        6.35       27.00     10.81 o 
   1  12  12        1.21       -3.84     17.20 o 
   2  12  12       12.12       22.81     12.68 o 
   3  12  12       25.51       60.09     21.13 o 
   4  12  12        0.52       -1.37      9.36 o 
   5  12  12        1.35       18.26     10.82 o 
  -2  -6  13      102.72      132.97     15.94 o 
  -1  -6  13        8.68       30.09     10.72 o 
   0  -6  13        4.40        0.63      7.71 o 
   1  -6  13       79.63       93.01     15.21 o 
   2  -6  13        9.44       12.89     14.52 o 
   3  -6  13        0.31        9.40      7.62 o 
  -3  -5  13        7.98       25.23     10.27 o 
  -2  -5  13       16.84       13.06     15.30 o 
  -1  -5  13        7.12        5.79      8.00 o 
   0  -5  13        1.73        9.52     14.04 o 
   1  -5  13        4.07        6.70      8.12 o 
   2  -5  13       11.77       10.55      8.94 o 
   3  -5  13       14.58       21.43     10.45 o 
   4  -5  13        5.68       -0.95      6.58 o 
   5  -5  13        0.01        0.39      5.31 o 
  -4  -4  13        4.33        8.41     18.66 o 
  -3  -4  13        0.24        8.44      9.48 o 
  -2  -4  13        7.93       19.08      9.35 o 
  -1  -4  13       94.46       89.95     13.31 o 
   0  -4  13       29.75       27.25      8.88 o 
   1  -4  13       38.21       42.65     10.65 o 
   2  -4  13       36.42       52.33     12.72 o 
   3  -4  13        4.67       -6.65      8.67 o 
   4  -4  13        5.71       -1.71      5.51 o 
   5  -4  13        0.43        0.17      7.61 o 
   6  -4  13        0.13        0.75      6.47 o 
  -5  -3  13       23.93       47.95     20.01 o 
  -4  -3  13       42.00       31.58     17.79 o 
  -3  -3  13       37.21       30.92     15.56 o 
  -2  -3  13       16.91       19.55      8.32 o 
  -1  -3  13        6.32        5.00      6.87 o 
   0  -3  13        8.55       -2.07      8.31 o 
   1  -3  13       29.88       19.06      6.38 o 
   2  -3  13      115.52      131.17     14.88 o 
   3  -3  13        0.91       -3.15      5.66 o 
   4  -3  13        5.82        2.35      5.84 o 
   5  -3  13        4.28        4.68      6.33 o 
   6  -3  13        4.96        5.76      6.71 o 
   7  -3  13        2.39       24.65      7.73 o 
  -5  -2  13       44.06       62.22     21.77 o 
  -4  -2  13       11.40        8.87     18.11 o 
  -3  -2  13        3.21      -13.22     13.74 o 
  -2  -2  13       38.84       44.93     14.38 o 
  -1  -2  13      102.45      104.74     16.20 o 
   0  -2  13       28.89       41.02      8.46 o 
   1  -2  13       33.19       28.04      7.51 o 
   2  -2  13      116.04      108.77     21.19 o 
   3  -2  13       41.58       37.22     16.21 o 
   4  -2  13       26.92       22.22     10.92 o 
   5  -2  13        0.53        0.42      5.28 o 
   6  -2  13        2.01        0.18      7.22 o 
   7  -2  13        5.26       19.28     11.39 o 
   8  -2  13       16.60       42.14     16.49 o 
  -5  -1  13        5.03       18.50     23.01 o 
  -4  -1  13      126.82      155.55     17.09 o 
  -3  -1  13       43.19       63.11     18.32 o 
  -2  -1  13       17.43       18.06      9.94 o 
  -1  -1  13      101.59      116.05     11.62 o 
   0  -1  13      513.57      420.53     24.77 o 
   1  -1  13       89.29       72.81      9.58 o 
   2  -1  13        0.02       -5.26      6.87 o 
   3  -1  13       60.26       82.30     14.02 o 
   4  -1  13        4.69        9.29      9.76 o 
   5  -1  13       33.48       38.97     11.61 o 
   6  -1  13       13.07       20.55     10.30 o 
   7  -1  13        0.02       -1.87      8.07 o 
   8  -1  13       15.19       17.52      9.62 o 
  -5   0  13      109.09       95.81     20.85 o 
  -4   0  13       22.29       35.03     14.29 o 
  -3   0  13       96.29      114.58     19.64 o 
  -2   0  13        5.64        8.80      6.44 o 
  -1   0  13       52.90       64.46     11.65 o 
   0   0  13      335.69      290.13     40.08 o 
   1   0  13      141.41      144.62     16.01 o 
   2   0  13      164.01      190.37     22.96 o 
   3   0  13      235.66      230.20     20.09 o 
   4   0  13       94.26      106.54     15.78 o 
   5   0  13        7.71        6.53      9.20 o 
   6   0  13       20.63       32.73     11.85 o 
   7   0  13        0.81        5.85      8.57 o 
   8   0  13       12.19       17.93     21.30 o 
   9   0  13        6.09       18.27     11.48 o 
  -5   1  13        0.00        6.63     10.47 o 
  -4   1  13       46.09       36.59     15.66 o 
  -3   1  13        5.18        9.27     13.19 o 
  -2   1  13       50.60       47.41     12.28 o 
  -1   1  13       26.21       19.38      5.77 o 
   0   1  13        1.92       10.28      7.96 o 
   1   1  13       18.87       23.59      9.36 o 
   2   1  13      171.69      198.45     18.28 o 
   3   1  13      136.22      153.74     17.04 o 
   4   1  13      132.54      151.90     17.70 o 
   5   1  13        9.51       12.01      8.65 o 
   6   1  13        5.71        0.12      7.09 o 
   7   1  13       27.31       25.67     10.35 o 
   8   1  13       37.82       28.50     10.46 o 
   9   1  13        0.04       -1.59      7.64 o 
  -5   2  13       12.74       28.83     12.39 o 
  -4   2  13       65.58       91.08     16.50 o 
  -3   2  13       48.76       42.41     12.26 o 
  -2   2  13       23.76       21.28      9.21 o 
  -1   2  13        4.96        6.49      5.72 o 
   0   2  13       68.48       80.78      9.67 o 
   1   2  13      135.99      126.98     14.39 o 
   2   2  13      361.35      382.93     23.82 o 
   3   2  13      214.64      228.10     19.35 o 
   4   2  13      409.12      409.28     24.83 o 
   5   2  13        0.69        2.17      7.54 o 
   6   2  13       19.46       12.02      8.63 o 
   7   2  13       98.66      117.71     17.01 o 
   8   2  13        3.84        3.29     11.58 o 
   9   2  13        8.98       11.45      8.83 o 
  -5   3  13        5.34        9.56      9.04 o 
  -4   3  13       11.41       14.90      9.24 o 
  -3   3  13        0.22        8.45      8.71 o 
  -2   3  13      144.89      128.61     17.19 o 
  -1   3  13       23.08       40.03     10.78 o 
   0   3  13      116.96      112.50     10.44 o 
   1   3  13      156.58      151.66     11.76 o 
   2   3  13       27.84       25.15      6.46 o 
   3   3  13      117.41      134.03     15.75 o 
   4   3  13        2.75        2.76      7.16 o 
   5   3  13        4.04        8.94      9.09 o 
   6   3  13        0.04       -5.95      5.95 o 
   7   3  13       34.81       20.63      9.17 o 
   8   3  13        4.99        8.47      9.05 o 
   9   3  13       11.01       14.70     16.62 o 
  10   3  13        0.77        8.27     17.33 o 
  -5   4  13        1.19        9.63      8.44 o 
  -4   4  13        0.67        8.95      8.54 o 
  -3   4  13       31.90       30.27     14.70 o 
  -2   4  13        0.03       -2.31      8.32 o 
  -1   4  13       18.61       14.01      8.64 o 
   0   4  13      344.12      356.40     16.84 o 
   1   4  13        5.85       15.21      5.64 o 
   2   4  13        1.58        1.98      4.57 o 
   3   4  13      430.43      401.86     17.32 o 
   4   4  13       45.15       40.61     10.42 o 
   5   4  13      137.95      142.37     16.63 o 
   6   4  13      156.67      168.35     18.30 o 
   7   4  13        1.16        4.05      9.43 o 
   8   4  13        9.28        6.84     13.79 o 
   9   4  13       61.10       59.62     15.12 o 
  10   4  13        0.77        3.93      9.93 o 
  -5   5  13       12.35        1.42     13.70 o 
  -4   5  13       81.89       99.38     45.13 o 
  -3   5  13       41.90       35.26     23.59 o 
  -2   5  13        3.54        0.55      7.64 o 
  -1   5  13       40.83       56.28     11.97 o 
   0   5  13       16.72       11.17      8.18 o 
   1   5  13      413.85      367.90     17.35 o 
   2   5  13      281.63      290.06     15.30 o 
   3   5  13      293.11      280.02     15.10 o 
   4   5  13       35.34       47.47      8.75 o 
   5   5  13       14.57        8.47      6.31 o 
   6   5  13        7.45       12.77      9.96 o 
   7   5  13       50.76       45.60     18.93 o 
   8   5  13       10.20       17.81     10.94 o 
   9   5  13        0.22        1.58      9.49 o 
  10   5  13        4.21       16.69     13.79 o 
  -4   6  13       71.77       40.91     26.88 o 
  -3   6  13        0.38        1.87      6.69 o 
  -2   6  13       10.67        8.08      7.25 o 
  -1   6  13      213.85      176.33     58.81 o 
   0   6  13      145.79      132.70     33.00 o 
   1   6  13      962.17      862.25     29.04 o 
   2   6  13       38.08       41.99      8.42 o 
   3   6  13      142.21      145.86     13.18 o 
   4   6  13      185.18      194.27     15.27 o 
   5   6  13      102.64       92.19     17.13 o 
   6   6  13       78.80       82.64     11.28 o 
   7   6  13       37.74       42.19     13.17 o 
   8   6  13       39.95       52.87     13.66 o 
   9   6  13        1.68       17.22     10.53 o 
  10   6  13      128.36      140.40     27.76 o 
  -4   7  13       17.14       -1.26      8.76 o 
  -3   7  13       16.66       14.09      8.70 o 
  -2   7  13       12.59       11.18      8.54 o 
  -1   7  13      123.90      101.11     38.80 o 
   0   7  13       14.63        6.11      8.46 o 
   1   7  13      158.15      137.96     13.48 o 
   2   7  13      178.75      179.63     19.83 o 
   3   7  13       28.09       15.28      7.15 o 
   4   7  13      285.78      262.25     18.15 o 
   5   7  13       30.45       21.12      8.45 o 
   6   7  13       49.62       40.21      9.38 o 
   7   7  13        2.13        4.64      7.18 o 
   8   7  13        5.28       24.65     11.31 o 
   9   7  13       11.61       32.35     15.23 o 
  -3   8  13       39.21       39.13     18.92 o 
  -2   8  13       19.96        5.94     10.88 o 
  -1   8  13        1.01       -4.97      6.20 o 
   0   8  13       44.12       43.02     21.48 o 
   1   8  13      258.30      190.75     73.73 o 
   2   8  13        1.32       17.79      7.27 o 
   3   8  13       52.83       64.58     11.12 o 
   4   8  13       55.15       48.34     11.85 o 
   5   8  13       97.88       77.44     12.18 o 
   6   8  13        0.09       -1.57      6.29 o 
   7   8  13       13.96       27.71      9.04 o 
   8   8  13       19.62       30.64     12.22 o 
   9   8  13       27.05       48.50     15.73 o 
  -2   9  13        4.70       12.08      7.76 o 
  -1   9  13        4.55       -5.34      6.25 o 
   0   9  13       59.91       40.94     26.79 o 
   1   9  13        6.32       13.99      9.51 o 
   2   9  13        0.91        7.78      7.40 o 
   3   9  13       12.54       18.23      8.17 o 
   4   9  13       20.51       18.53      8.37 o 
   5   9  13       12.25       10.94      8.19 o 
   6   9  13       23.76       24.47      8.54 o 
   7   9  13        0.45        3.41      8.15 o 
   8   9  13        6.70       19.70     15.51 o 
   9   9  13        2.69       16.60     12.32 o 
  -1  10  13       16.16       27.02     18.58 o 
   0  10  13        0.14       -6.15      6.15 o 
   1  10  13        0.02       -0.83      6.72 o 
   2  10  13       22.52       22.95     11.21 o 
   3  10  13        0.58       -0.97      7.17 o 
   4  10  13       11.01       15.38      8.59 o 
   5  10  13       36.24       32.42     10.98 o 
   6  10  13       15.12       19.72     11.13 o 
   7  10  13        2.14        9.33      8.86 o 
   8  10  13        0.41        4.82     11.62 o 
   0  11  13        0.29        1.42     13.26 o 
   1  11  13        0.59       11.09      8.28 o 
   2  11  13       53.42       50.75     14.42 o 
   3  11  13       13.16       28.41      9.56 o 
   4  11  13       34.43       31.95     16.02 o 
   5  11  13        4.12       31.37     11.25 o 
   6  11  13       23.84       30.18     13.63 o 
   7  11  13        6.11       22.61     14.29 o 
   2  12  13        0.02       -1.28     14.43 o 
   4  12  13        4.16       46.90     19.98 o 
   5  12  13        3.29        6.59     16.33 o 
  -2  -5  14        5.11       16.85     11.02 o 
  -1  -5  14        0.02       16.24     17.49 o 
   0  -5  14       41.03       36.22     10.88 o 
   1  -5  14       23.57       16.35     10.06 o 
   2  -5  14        6.98       13.35      9.57 o 
   3  -5  14        0.26       18.82      8.55 o 
   4  -5  14        2.69       27.12     17.08 o 
  -3  -4  14       19.49       73.19     20.01 o 
  -2  -4  14        5.25        9.23      8.17 o 
  -1  -4  14       32.33       42.91     10.94 o 
   0  -4  14       28.80       26.61      9.67 o 
   1  -4  14       62.83       49.04     11.64 o 
   2  -4  14       31.91       28.96     10.41 o 
   3  -4  14        5.16        9.55      6.32 o 
   4  -4  14       19.61       22.13      7.65 o 
   5  -4  14        0.39        8.24      6.55 o 
  -4  -3  14      106.20       90.41     21.47 o 
  -3  -3  14        3.41        8.89     13.88 o 
  -2  -3  14       11.00       17.15     10.44 o 
  -1  -3  14        0.98        7.45     12.74 o 
   0  -3  14        8.73       13.79      8.31 o 
   1  -3  14        6.42       18.47      9.84 o 
   2  -3  14        3.45        0.22      5.79 o 
   3  -3  14        5.31        9.04      8.41 o 
   4  -3  14        2.31        0.86      5.50 o 
   5  -3  14       22.29       12.48      7.16 o 
   6  -3  14       40.24       34.75     10.86 o 
  -4  -2  14        0.84       15.09     16.12 o 
  -3  -2  14        0.01        9.86     15.39 o 
  -2  -2  14        6.17       16.82      9.64 o 
  -1  -2  14       25.46       28.02     15.13 o 
   0  -2  14       49.04       42.31     10.12 o 
   1  -2  14       27.68       34.21     11.04 o 
   2  -2  14       64.60       54.57     26.51 o 
   3  -2  14        6.72        3.66      7.23 o 
   4  -2  14        2.51       -2.88      6.69 o 
   5  -2  14       18.73       10.51     10.31 o 
   6  -2  14       10.78        9.15      8.88 o 
   7  -2  14       12.69       23.01     10.75 o 
  -1  -1  14        5.10        7.80      8.85 o 
   0  -1  14        1.07       11.19      8.40 o 
   1  -1  14        3.06        3.66      7.39 o 
   2  -1  14        5.36       16.36      9.05 o 
   3  -1  14        1.97        1.03     10.98 o 
   4  -1  14       31.25       30.49     13.61 o 
   5  -1  14       28.88       25.36     11.66 o 
   6  -1  14        1.75        8.50      8.92 o 
   7  -1  14       26.10       28.66     10.56 o 
   8  -1  14       28.31       43.06     17.10 o 
  -5   0  14       48.26       59.79     16.85 o 
  -4   0  14       49.87       63.27     18.89 o 
  -1   0  14        9.65       18.13      9.76 o 
   0   0  14      108.96      120.58     15.64 o 
   1   0  14        5.83       -5.67      8.48 o 
   2   0  14       26.02       21.36      9.94 o 
   3   0  14        1.10       14.52     14.90 o 
   4   0  14        0.46        5.83      8.74 o 
   5   0  14       11.54        4.03      9.03 o 
   6   0  14        2.71       14.87      9.72 o 
   7   0  14      125.67      155.47     37.79 o 
   8   0  14       35.73       46.23     13.71 o 
  -5   1  14        6.76       17.65     13.81 o 
  -4   1  14        0.23        9.24     12.28 o 
  -3   1  14        2.12        1.53     11.02 o 
  -2   1  14      105.32      128.38     25.21 o 
  -1   1  14        9.22       18.00      9.30 o 
   0   1  14      101.11      107.65     18.98 o 
   1   1  14        0.22       11.28      8.53 o 
   2   1  14       10.26       20.65      9.40 o 
   3   1  14        2.44        8.34      8.08 o 
   4   1  14       10.72       10.83     11.67 o 
   5   1  14        7.88       17.90      9.92 o 
   6   1  14        3.85        1.63      7.83 o 
   7   1  14       72.49       78.25     15.38 o 
   8   1  14        0.63        8.51      9.16 o 
   9   1  14        7.78       31.03     13.47 o 
  -5   2  14        7.07       15.41     12.55 o 
  -4   2  14        0.12        6.29     10.15 o 
  -3   2  14        0.02        6.92     11.25 o 
  -2   2  14       94.57      110.76     16.34 o 
  -1   2  14       24.57       35.26     11.83 o 
   0   2  14        4.33       16.35     12.48 o 
   1   2  14       38.23       37.50     10.20 o 
   2   2  14       26.07       37.63     10.73 o 
   3   2  14       11.09        8.98      7.71 o 
   4   2  14        1.51        7.33      7.70 o 
   5   2  14        0.69       -2.29      6.36 o 
   6   2  14        5.30        3.18     12.20 o 
   7   2  14       23.06       33.81     11.37 o 
   8   2  14       27.61       33.15     11.51 o 
   9   2  14        0.57       13.55     13.79 o 
  -4   3  14       59.09       64.12     15.30 o 
  -3   3  14       32.04       58.06     14.76 o 
  -2   3  14       45.59       36.47     11.68 o 
  -1   3  14       29.40       34.56     11.81 o 
   0   3  14      131.00      148.34     12.33 o 
   1   3  14       70.14       63.74      9.10 o 
   2   3  14        0.61       -3.32     10.87 o 
   3   3  14      292.93      279.89     20.73 o 
   4   3  14       89.16      103.09     15.47 o 
   5   3  14       93.34       77.17     25.50 o 
   6   3  14       61.76       58.11     12.94 o 
   7   3  14       81.12      106.09     23.31 o 
   8   3  14       37.89       41.95     13.81 o 
   9   3  14        1.50       12.76     12.41 o 
  -4   4  14       35.28       36.99     12.12 o 
  -3   4  14       11.11        8.46      9.37 o 
  -2   4  14      111.29      114.10     32.81 o 
  -1   4  14      145.47      164.67     18.80 o 
   0   4  14        3.79        8.73      5.86 o 
   1   4  14       30.41       28.76      6.82 o 
   2   4  14      237.21      235.73     14.41 o 
   3   4  14      150.86      178.40     40.95 o 
   4   4  14       43.90       49.35     11.68 o 
   5   4  14        2.32        1.50      7.44 o 
   6   4  14       13.85       11.29      9.13 o 
   7   4  14       16.92       15.13     26.27 o 
   8   4  14        1.05       -1.30      9.31 o 
   9   4  14        4.98       -8.19     10.47 o 
  -4   5  14       14.04       14.14      8.76 o 
  -3   5  14       64.12       44.61     29.83 o 
  -2   5  14      130.61      123.10     36.25 o 
  -1   5  14       56.67       58.30     27.95 o 
   0   5  14       69.03       70.21     24.48 o 
   1   5  14       11.08        9.47      5.68 o 
   2   5  14      275.25      244.04     14.60 o 
   3   5  14       32.91       34.88      7.48 o 
   4   5  14        2.46        2.66      7.56 o 
   5   5  14       11.89       10.63      8.28 o 
   6   5  14        6.56       -2.23      6.83 o 
   7   5  14        0.00        2.98     10.27 o 
   8   5  14        2.83        6.09     10.29 o 
   9   5  14       44.15       59.72     15.35 o 
  -4   6  14        1.18       -2.81      9.72 o 
  -3   6  14        1.30        9.63      7.71 o 
  -2   6  14       15.70        8.67      7.56 o 
  -1   6  14       53.21       67.48     24.90 o 
   0   6  14        3.61        8.36      7.53 o 
   1   6  14        8.06       23.07      7.81 o 
   2   6  14       38.68       60.29     10.41 o 
   3   6  14      219.90      206.53     15.44 o 
   4   6  14       13.35       29.72      8.28 o 
   5   6  14        1.31        1.71      6.48 o 
   6   6  14        3.07       10.12     10.52 o 
   7   6  14       12.04        8.26      9.27 o 
   8   6  14       49.38       59.62     15.46 o 
   9   6  14        5.62       18.79     10.50 o 
  -3   7  14       41.92       38.62     32.69 o 
  -2   7  14       29.63       17.62     15.23 o 
  -1   7  14       37.18       20.85     16.99 o 
   0   7  14      134.08       98.14     37.84 o 
   1   7  14      130.53      111.39     37.15 o 
   2   7  14      255.52      188.99     20.15 o 
   3   7  14       22.32       16.58      7.22 o 
   4   7  14       43.40       42.18      9.33 o 
   5   7  14        4.92        4.72      7.70 o 
   6   7  14        0.02        8.43      7.21 o 
   7   7  14       16.81       22.07     10.65 o 
   8   7  14       17.86       16.19     15.24 o 
   9   7  14        1.24       11.11     11.23 o 
  -2   8  14       37.78       27.34     16.06 o 
  -1   8  14       45.50       38.94     28.57 o 
   0   8  14       20.32       11.24      8.59 o 
   1   8  14        6.87       14.89      9.69 o 
   2   8  14        2.22        6.95      6.11 o 
   3   8  14       14.01       21.43      8.27 o 
   4   8  14       77.22       79.60     12.53 o 
   5   8  14        2.56        4.33      7.38 o 
   6   8  14       28.95       20.59     11.18 o 
   7   8  14        3.38        7.74      7.67 o 
   8   8  14        0.00        4.92     10.52 o 
  -1   9  14       37.92       23.02     15.97 o 
   0   9  14       61.25       39.22     29.90 o 
   1   9  14       22.59       11.08     16.22 o 
   2   9  14       28.40       19.87     11.75 o 
   3   9  14       48.10       55.79     10.33 o 
   4   9  14       44.83       50.28     10.81 o 
   5   9  14        6.87        4.91      8.15 o 
   6   9  14       17.59       17.77      9.02 o 
   7   9  14        2.74        4.99     15.03 o 
   8   9  14        6.05       12.44     12.53 o 
   0  10  14       58.86       39.63     31.37 o 
   1  10  14        7.94       12.29     11.54 o 
   2  10  14       56.05       44.69     26.91 o 
   3  10  14        1.03       14.82     11.52 o 
   4  10  14        0.96        3.20      9.49 o 
   5  10  14        0.09        4.01      8.60 o 
   6  10  14       21.46       28.36     10.87 o 
   7  10  14        0.72       12.52     10.47 o 
   1  11  14       13.87        2.04     10.66 o 
   2  11  14       33.34       38.32     25.74 o 
   3  11  14       77.44      112.21     18.96 o 
   4  11  14        1.53       16.38      9.32 o 
   5  11  14       13.26        6.42      9.95 o 
   6  11  14        1.54       14.63     14.41 o 
  -1  -4  15        0.00        1.29      7.81 o 
   0  -4  15       40.93       53.44     11.91 o 
   1  -4  15       19.60       18.68     14.25 o 
   2  -4  15        3.99       10.33      8.73 o 
   4  -4  15        1.60        1.19      5.28 o 
  -2  -3  15        0.40        5.88     11.52 o 
  -1  -3  15       37.50       22.55     12.37 o 
   0  -3  15        1.91        4.62     10.95 o 
   1  -3  15        9.99       14.75     11.20 o 
   2  -3  15       11.20       12.26     11.73 o 
   3  -3  15       33.91       14.63     15.53 o 
   4  -3  15        5.21       10.05      7.35 o 
   5  -3  15        0.92       14.11      9.17 o 
  -1  -2  15       32.59       43.83     16.55 o 
   0  -2  15       81.13       89.95     19.69 o 
   1  -2  15       28.19       48.25     14.73 o 
   2  -2  15       18.76       20.70      9.57 o 
   3  -2  15       15.57       14.19      7.76 o 
   4  -2  15       12.47       15.85      8.01 o 
   5  -2  15      134.29       89.45     56.55 o 
   6  -2  15        0.49        6.20      7.97 o 
  -1  -1  15        0.82        3.96      8.41 o 
   0  -1  15        2.11       13.05      8.92 o 
   1  -1  15        5.93       18.03      8.86 o 
   2  -1  15       96.02      113.88     16.95 o 
   3  -1  15        2.47       10.68      6.83 o 
   4  -1  15        4.55       14.98      9.31 o 
   5  -1  15       75.25       65.07     13.11 o 
   6  -1  15        3.87       13.58      9.35 o 
   7  -1  15        1.91       12.31     10.19 o 
  -1   0  15       15.23       32.05     11.02 o 
   0   0  15        1.70       10.00     13.06 o 
   1   0  15        3.70       15.87     10.72 o 
   2   0  15       29.70       33.95     11.55 o 
   3   0  15       34.23       55.43     12.83 o 
   4   0  15        9.00       12.38      8.33 o 
   5   0  15       13.15       24.06     10.27 o 
   6   0  15        7.53        8.28     12.68 o 
   7   0  15        0.43        9.97      9.03 o 
   8   0  15        2.76       15.64     12.12 o 
  -4   1  15        2.09        6.70     11.82 o 
  -3   1  15       30.91       64.25     15.96 o 
  -2   1  15       18.08       20.17     18.54 o 
  -1   1  15       60.40       73.83     27.14 o 
   0   1  15       80.23       84.31     14.51 o 
   1   1  15        4.01        7.81     13.86 o 
   2   1  15       13.33       31.11     10.38 o 
   3   1  15        5.11       17.86      8.96 o 
   4   1  15        3.78        3.14      7.77 o 
   5   1  15        1.89        5.76      7.96 o 
   6   1  15        1.91        9.45     10.37 o 
   7   1  15       25.64       29.87     11.20 o 
   8   1  15       70.32       88.47     15.61 o 
  -4   2  15        0.86        4.71     12.10 o 
  -3   2  15        9.12        7.00      8.88 o 
  -2   2  15       69.40       87.50     17.02 o 
  -1   2  15        5.68       24.05     18.36 o 
   0   2  15       95.24      107.20     15.68 o 
   1   2  15       20.26        8.12      8.20 o 
   2   2  15       12.44       33.62     10.91 o 
   3   2  15       84.89      103.13     16.56 o 
   4   2  15        6.90       19.38      9.38 o 
   5   2  15       47.02       58.78     24.34 o 
   6   2  15       10.86       18.66      9.50 o 
   7   2  15       86.02       95.82     16.66 o 
   8   2  15       32.01       58.07     14.07 o 
  -4   3  15        8.60       21.43     12.21 o 
  -3   3  15       17.14       20.33     13.77 o 
  -2   3  15        9.14       12.85      9.52 o 
  -1   3  15        2.90        2.52      8.68 o 
   0   3  15        0.54       11.39      6.51 o 
   1   3  15        0.96        8.73      8.99 o 
   2   3  15        3.77        8.51     17.20 o 
   3   3  15       22.35       32.14     11.59 o 
   4   3  15       18.15       15.95      8.79 o 
   5   3  15        0.62        1.65     17.73 o 
   6   3  15       48.51       49.97     13.43 o 
   7   3  15       27.63       36.72     11.69 o 
   8   3  15        6.83        9.08      9.32 o 
   9   3  15        2.93       -2.81     13.28 o 
  -4   4  15        5.92       12.76     14.38 o 
  -3   4  15       32.52       28.74     11.93 o 
  -2   4  15        0.42       10.84      9.03 o 
  -1   4  15       23.98       24.12     10.71 o 
   0   4  15        7.90        9.41      8.05 o 
   1   4  15      131.00      126.06     12.14 o 
   2   4  15        0.21       -0.43      7.43 o 
   3   4  15        1.04        1.40      7.52 o 
   4   4  15        4.89       18.99      9.89 o 
   5   4  15        1.63        1.05      6.39 o 
   6   4  15       22.36       32.73     11.23 o 
   7   4  15       14.64       17.50      9.68 o 
   8   4  15        6.01        9.46      9.47 o 
   9   4  15       74.30      111.97     21.25 o 
  -3   5  15        5.63        9.17      8.33 o 
  -2   5  15        0.87        0.01      7.78 o 
  -1   5  15        4.94        8.71      7.91 o 
   0   5  15        0.52        0.13      7.18 o 
   1   5  15      203.92      201.36     24.29 o 
   2   5  15        0.03        9.52      6.05 o 
   3   5  15       16.80       16.78     15.59 o 
   4   5  15       89.09       96.44     32.19 o 
   5   5  15        9.92       16.23     10.02 o 
   6   5  15        0.02        2.49      9.00 o 
   7   5  15       23.38       32.03     12.14 o 
   8   5  15        2.94       13.32     10.02 o 
   9   5  15       66.59       92.25     18.89 o 
  -3   6  15      223.21      144.97     81.62 o 
  -2   6  15       19.76       16.46     11.19 o 
  -1   6  15        1.28        3.06      7.23 o 
   0   6  15       30.15       20.84      9.43 o 
   1   6  15       13.26       15.14     10.93 o 
   2   6  15        0.61        1.13      6.64 o 
   3   6  15       28.18       32.41      8.60 o 
   4   6  15        0.57        1.43      6.05 o 
   5   6  15        3.96       20.85     10.33 o 
   6   6  15       28.14       26.20     14.18 o 
   7   6  15       17.30       23.30     16.33 o 
   8   6  15        0.03        8.86     10.34 o 
   9   6  15        6.57       39.12     23.55 o 
  -2   7  15        0.86        7.11      6.35 o 
  -1   7  15       53.94       35.38     15.96 o 
   0   7  15       11.16        4.36      7.07 o 
   1   7  15        0.13        1.46      8.26 o 
   2   7  15        5.20       19.01      6.98 o 
   3   7  15       35.91       30.62      8.29 o 
   4   7  15       48.16       54.00     16.89 o 
   5   7  15       11.95       16.87      8.19 o 
   6   7  15       20.29       32.79     12.33 o 
   7   7  15        0.08       17.09     11.42 o 
   8   7  15       69.41       92.35     17.48 o 
  -1   8  15       40.67       26.82      9.71 o 
   0   8  15      131.58      227.72     29.13 o 
   1   8  15      180.14      141.36     49.81 o 
   2   8  15       29.99       26.58     10.66 o 
   3   8  15        0.00        6.30      7.71 o 
   4   8  15       11.69       11.96      7.89 o 
   5   8  15       74.40      106.61     24.27 o 
   6   8  15        2.85        9.04      8.11 o 
   7   8  15        3.32       15.81     11.36 o 
   0   9  15      213.76      178.82     96.87 o 
   1   9  15      183.00      142.88     63.17 o 
   2   9  15       25.10       34.91     12.36 o 
   3   9  15       13.08       11.13     10.67 o 
   4   9  15        0.01       18.37      8.90 o 
   5   9  15        9.14       -0.27      7.19 o 
   6   9  15        0.81        8.09      8.22 o 
   7   9  15        3.05        8.21     11.57 o 
   1  10  15        1.38       13.64      7.86 o 
   2  10  15       66.91       62.28     30.95 o 
   3  10  15       21.15       28.90      8.88 o 
   4  10  15       39.25       45.83     10.92 o 
   5  10  15        1.86        2.65      8.62 o 
   6  10  15       14.65       42.18     11.99 o 
   7  10  15        8.76       17.79     12.51 o 
   3  11  15       31.28       25.45     18.82 o 
   4  11  15       38.07       54.71     39.55 o 
   5  11  15       18.95       35.26     15.98 o 
   0  -3  16        5.26       27.96     12.05 o 
   1  -3  16        5.00       28.83     12.32 o 
   2  -3  16        0.02       27.00     11.27 o 
   3  -3  16        1.17        2.58      7.43 o 
  -1  -2  16       86.22      101.62     20.83 o 
   0  -2  16        0.14       16.07     11.82 o 
   1  -2  16       65.78       64.18     16.85 o 
   2  -2  16       36.36       17.87     13.40 o 
   3  -2  16       14.68       24.28     19.88 o 
   4  -2  16        0.01       18.80     12.04 o 
   5  -2  16        2.99        5.01      9.67 o 
  -1  -1  16        8.37       27.23     14.11 o 
   0  -1  16        5.74        9.90     11.41 o 
   1  -1  16       41.47       80.27     15.33 o 
   2  -1  16        0.06       19.45     10.74 o 
   3  -1  16       16.62       14.53     15.98 o 
   4  -1  16       15.45       16.37      9.37 o 
   5  -1  16       74.01       78.99     35.73 o 
   6  -1  16        9.70       24.30     10.69 o 
   0   0  16        4.88       23.81      9.43 o 
   1   0  16       17.03       42.16     12.38 o 
   2   0  16        1.79       10.46      8.77 o 
   3   0  16        4.06       18.48      9.54 o 
   4   0  16       75.88       81.36     32.49 o 
   5   0  16       30.92       26.57     11.67 o 
   6   0  16        5.93       20.97      9.93 o 
  -1   1  16        1.45       13.28     19.37 o 
   0   1  16       22.75       44.48     12.42 o 
   1   1  16       26.13       40.31     11.45 o 
   2   1  16       38.59       40.60     11.50 o 
   3   1  16       90.75      116.06     17.41 o 
   4   1  16       29.56       51.16     12.76 o 
   5   1  16       12.10       17.28      9.79 o 
   6   1  16        0.07        2.32      8.47 o 
   7   1  16       25.74       30.57     11.26 o 
  -3   2  16       10.07       15.48     11.55 o 
  -2   2  16       21.87       50.10     24.60 o 
  -1   2  16        4.35       34.57     21.38 o 
   0   2  16        3.52       22.18     20.53 o 
   1   2  16        3.83        8.01     10.38 o 
   2   2  16       59.97       56.74     12.80 o 
   3   2  16      140.55      123.34     17.28 o 
   4   2  16        9.38       19.16      9.93 o 
   5   2  16        6.13       15.83      8.62 o 
   6   2  16        9.10        9.66      9.35 o 
   7   2  16        0.24        6.69      8.08 o 
  -3   3  16       16.20       34.01     20.92 o 
  -2   3  16        0.22        4.01     10.50 o 
  -1   3  16      110.04      110.33     31.01 o 
   0   3  16       12.04       14.18     15.16 o 
   1   3  16        0.30        0.21      7.69 o 
   2   3  16       14.37       15.60      9.76 o 
   3   3  16       18.91       26.59     10.29 o 
   4   3  16       46.57       42.62     12.24 o 
   5   3  16       24.79       24.08     10.61 o 
   6   3  16      123.19      137.82     20.98 o 
   7   3  16        2.03       29.11     17.74 o 
   8   3  16       65.79       94.62     21.57 o 
  -3   4  16       16.03       12.80      9.43 o 
  -2   4  16       42.08       40.48     12.84 o 
  -1   4  16        6.60       21.03      9.78 o 
   0   4  16        0.22       10.93      7.28 o 
   1   4  16       28.45       29.81     10.96 o 
   2   4  16        7.38       17.40     14.97 o 
   3   4  16       94.33      108.43     24.92 o 
   4   4  16      104.48      117.66     41.89 o 
   5   4  16       41.80       32.43     11.15 o 
   6   4  16        0.19        9.29      8.68 o 
   7   4  16        2.25       -0.30     13.27 o 
   8   4  16       26.34       61.17     14.01 o 
  -2   5  16       27.91       36.73     11.52 o 
  -1   5  16       28.09       21.27     10.30 o 
   0   5  16        1.85        4.77      7.72 o 
   1   5  16       95.03       72.82     29.33 o 
   2   5  16       98.36       88.07     14.61 o 
   3   5  16       97.73      113.61     46.01 o 
   4   5  16       21.31       19.84      9.20 o 
   5   5  16       36.07       40.09     12.06 o 
   6   5  16       68.01       83.16     22.00 o 
   7   5  16       37.59       46.04     14.07 o 
   8   5  16       12.24       27.11     11.19 o 
  -2   6  16       33.64       15.65     22.71 o 
  -1   6  16        7.25       11.42     16.04 o 
   0   6  16        2.57        0.24      8.52 o 
   1   6  16       16.23       12.19     12.54 o 
   2   6  16       42.35       35.24      8.45 o 
   3   6  16       57.73       61.70     13.87 o 
   4   6  16        9.04       18.48     10.93 o 
   5   6  16       10.12       12.64      9.81 o 
   6   6  16        3.54       11.44     14.93 o 
   7   6  16       76.39       84.35     18.21 o 
   8   6  16      130.54      234.74     44.79 o 
  -1   7  16        0.20       -1.01      6.25 o 
   0   7  16       15.47       16.49      9.28 o 
   1   7  16       91.05      100.46     28.67 o 
   2   7  16       47.75       53.54      9.82 o 
   3   7  16       13.93       16.98      7.32 o 
   4   7  16       24.54       25.96      8.54 o 
   5   7  16      113.94      116.21     30.75 o 
   6   7  16        2.24        1.19     10.31 o 
   7   7  16        3.05       18.81     11.54 o 
   8   7  16       43.30       77.72     28.33 o 
   0   8  16        4.05       14.45      8.75 o 
   1   8  16       80.36       71.18     34.23 o 
   2   8  16       29.29       18.68      9.34 o 
   3   8  16       13.15       17.68      8.41 o 
   4   8  16        0.28        5.71      7.47 o 
   5   8  16       27.17       29.61      9.43 o 
   6   8  16       12.73       20.18     12.22 o 
   7   8  16        0.42       15.30     16.87 o 
   1   9  16        0.46        3.28      6.43 o 
   2   9  16        2.96       -1.93      6.59 o 
   3   9  16        2.34       11.05      9.34 o 
   4   9  16        0.29        3.94      7.40 o 
   5   9  16        3.53        9.71      8.37 o 
   6   9  16       28.83       36.04     10.73 o 
   7   9  16        5.71       24.10     21.15 o 
   3  10  16        4.86       10.43      8.49 o 
   4  10  16        0.15        6.37      8.12 o 
   5  10  16        0.55       27.48     10.34 o 
   0  -1  17        1.30       17.01     13.28 o 
   1  -1  17        5.19       26.02     12.51 o 
   2  -1  17        0.78       13.32     14.27 o 
   3  -1  17       40.95       39.16     37.58 o 
   4  -1  17        2.41        9.05      8.76 o 
   0   0  17       33.71       41.34     17.70 o 
   1   0  17       62.22       77.41     17.48 o 
   2   0  17        6.02       12.48     11.95 o 
   3   0  17        6.90       23.53      9.79 o 
   4   0  17       25.90        8.63      7.09 o 
   5   0  17        8.53       20.78     13.24 o 
   0   1  17        0.03       12.34     11.46 o 
   1   1  17        8.82       36.47     11.62 o 
   2   1  17       27.56       20.73     10.45 o 
   3   1  17        6.36       21.10      9.82 o 
   4   1  17        2.44        3.10     10.24 o 
   5   1  17        4.27       13.82      8.56 o 
  -1   2  17       17.90       29.59     23.14 o 
   0   2  17        3.37        7.32     18.27 o 
   1   2  17        2.52       10.13     10.09 o 
   2   2  17        1.32        7.09     14.97 o 
   3   2  17       10.32       22.11     10.18 o 
   4   2  17        3.35       12.39      9.51 o 
   5   2  17       15.56       13.66      9.54 o 
   6   2  17        0.19       19.21     16.87 o 
  -2   3  17        0.89       45.16     21.43 o 
  -1   3  17       11.80       -5.49     14.25 o 
   0   3  17        5.78       14.47     17.13 o 
   1   3  17       23.94       43.24     14.78 o 
   2   3  17        0.08       16.25      9.33 o 
   3   3  17        2.89       13.35      9.81 o 
   4   3  17        6.15        3.42      7.88 o 
   5   3  17       26.36       33.53     11.44 o 
   6   3  17       63.36       67.36     13.91 o 
  -2   4  17       29.47       39.18     12.79 o 
  -1   4  17        5.81        6.08     11.78 o 
   0   4  17        0.42       21.93     17.45 o 
   1   4  17       93.66       98.00     17.92 o 
   2   4  17      109.01      109.27     44.03 o 
   3   4  17        4.38       14.43      8.73 o 
   4   4  17        0.01       16.20      8.86 o 
   5   4  17      201.59      233.69     24.35 o 
   6   4  17        6.46       20.27      8.89 o 
   7   4  17       83.02       73.65     14.91 o 
  -1   5  17       28.55       18.24      9.70 o 
   0   5  17        2.52        7.98      8.32 o 
   1   5  17       83.10       40.38     19.30 o 
   2   5  17      135.33      159.78     42.20 o 
   3   5  17        3.80       19.63     10.87 o 
   4   5  17        0.95       12.86      8.80 o 
   5   5  17        6.92        9.19      9.73 o 
   6   5  17      124.23      100.22     17.28 o 
   7   5  17      129.05      137.91     21.17 o 
  -1   6  17       60.11       69.81     18.57 o 
   0   6  17        1.39       16.43      8.72 o 
   1   6  17       61.23       46.89     12.94 o 
   2   6  17       11.62       33.63     12.76 o 
   3   6  17        3.88       10.39     10.42 o 
   4   6  17       23.76       40.85     13.20 o 
   5   6  17       28.45       36.93     12.72 o 
   6   6  17        3.82       25.68     12.60 o 
   7   6  17       62.77       92.90     28.17 o 
   0   7  17       23.45       59.68     17.72 o 
   1   7  17       70.17       70.78     42.56 o 
   2   7  17        0.54       -1.88      8.83 o 
   3   7  17        2.49       -1.16      7.95 o 
   4   7  17       66.36       90.04     38.03 o 
   5   7  17       26.33       30.94     12.64 o 
   6   7  17        9.24       19.86      9.71 o 
   7   7  17       37.32       15.50     15.59 o 
   1   8  17        7.53        5.51     13.01 o 
   2   8  17       13.10       11.41      8.14 o 
   3   8  17        0.53        9.57      7.48 o 
   4   8  17       30.14       28.85      8.65 o 
   5   8  17        0.21        2.17     10.18 o 
   6   8  17       53.39       47.24     22.41 o 
   2   9  17        3.33       24.49     13.22 o 
   3   9  17        0.92        4.50     12.42 o 
   4   9  17        7.62       12.96      7.92 o 
   5   9  17        0.01        6.80      7.68 o 
   2   0  18       70.25       95.97     28.28 o 
   3   0  18       38.15       41.41     20.62 o 
   1   1  18        8.54       16.46     12.82 o 
   2   1  18        2.58        8.91      9.57 o 
   3   1  18       37.17       49.40     13.16 o 
   4   1  18        2.48        8.05     10.27 o 
   0   2  18       11.87       37.87     20.74 o 
   1   2  18       25.76       51.26     13.55 o 
   2   2  18        4.80       20.89     12.39 o 
   3   2  18       17.77       37.44     12.15 o 
   4   2  18       18.66       42.38     22.36 o 
   0   3  18        6.04       14.70     17.22 o 
   1   3  18       94.84       99.87     16.48 o 
   2   3  18        0.66        2.26      8.46 o 
   3   3  18        6.22       11.88      9.78 o 
   4   3  18        3.32       15.88      8.83 o 
   5   3  18        1.80       34.84     10.44 o 
   0   4  18        0.09        9.95     13.70 o 
   1   4  18      146.32      119.50     30.85 o 
   2   4  18       20.01       24.45     10.64 o 
   3   4  18       55.53       50.23     29.33 o 
   4   4  18       25.43       34.27     10.33 o 
   5   4  18        0.01       17.67      8.59 o 
   1   5  18       14.92       13.38     13.26 o 
   2   5  18       26.38       44.66     14.26 o 
   3   5  18        6.70       10.26      8.17 o 
   4   5  18        5.51       11.88     10.34 o 
   5   5  18       32.19       50.30     12.60 o 
   2   6  18       72.44       52.50     22.64 o 
   3   6  18        9.39       21.26     12.61 o 
   4   6  18       37.13       51.08     25.44 o 
   5   6  18       37.86       39.50     12.16 o 
   3   7  18       23.15       35.19     18.09 o 
   4   7  18        3.57       25.24     16.60 o 
                                                 
